# Supplementary material for: Characterization of a Treponema denticola ATCC 35405 mutant strain with mutation accumulation, including a lack of phage-derived genes
Source: PLoS One. 2022 Jun 24;17(6):e0270198. doi: 10.1371/journal.pone.0270198 (PMC9231711; doi:10.1371/journal.pone.0270198)
Supplement: S1 File — Mutations were detected by mapping the short-read sequences of the MT strain onto the genome of the ATCC 35405 (OG) strain published in GenBank (accession number AE017226.1). (XLSX) [file pone.0270198.s002.xlsx]

## Sheet: Point mutation
Point mutations
	Position in sequence	OG	MT	TDE_#	Annotation/Discription	OG		MT
						Codon	AA	Codon	AA
1	3747	A	Δ	0003	membrane protein, putative	CAA	Q	-	-
2	14124	T	G	0009	hypothetical protein	TAC	H	TCC	P
3	16531	-	G	0012	carbon starvation protein CstA, putative	TGG	W	-	-
4	30846	-	T	0024	glycosyl hydrolase, family 3	CCT	S	-	-
5	35746	T	C	0028	ABC transporter, ATP-binding protein, HlyB family	CAC	H	CGC	R
6	36002	T	Δ	0028	ABC transporter, ATP-binding protein, HlyB family	GGA	R	-	-
7	38267	A	Δ	0030	prolipoprotein diacylglyceryl transferase,putative	TTT	F	-	-
8	50115	-	T	0043	TPR domain protein	TTC	F	-	-
9	61045	G	A	0051	alcohol dehydrogenase, iron-containing	CGG	G	TGG	G
10	85474	C	A	0074	amino acid permease family protein	GGG	G	GTG	V
11	137750	A	Δ	-	intergenic region
12	146555	A	Δ	0128	HAMP domain/GGDEF domain/EAL domain protein	GAA	E	-	-
13	150418	A	Δ	-	intergenic region
14	171140	C	T	0150	ribonuclease BN-like family protein	CCT	P	CTT	L
15	182316	G	T	0156	adenylate/guanylate cyclase catalytic domain protein	TTC	P	TAC	H
16	182320	A	C	0156	adenylate/guanylate cyclase catalytic domain protein	TGT	C	TGG	G
17	182763	A	G	0156	adenylate/guanylate cyclase catalytic domain protein	GTC	L	GCC	P
18	189132	A	Δ	0162	hypothetical protein	ATA	I	-	-
19	189180	-	G	0162	hypothetical protein	TCG	S	-	-
20	197232	T	C	0169	methyl-accepting chemotaxis domain protein	ACA	T	ACG	A
21	216423	-	C	0182	ABC transporter, ATP-binding protein	TGG	G	-	-
22	223987	-	G	0187	carboxylesterase, putative	GTG	M	-	-
23	224033	T	Δ	0187	carboxylesterase, putative	TTT	F	-	-
24	227257	T	Δ	0190	membrane protein, putative	TAA	N	-	-
25	233616	T	C	0198	conserved hypothetical protein	TAT	Y	CAT	H
26	235334	G	A	0200	tetrapyrrole methylase family protein	GAA	E	AAA	K
27	247321	-	C	0211	ABC transporter, permease protein, cysTW family	CGT	C	-	-
28	254286	T	Δ	0221	hypothetical protein	AAA	K	-	-
29	267276	C	T	0234	ABC transporter, ATP-binding protein, HlyB family	GCC	A	GCT	A
30	287158	C	T	0252	hypothetical protein	GGC	G	GGT	G
31	372939	G	A	0333	MATE efflux family protein	GCG	A	GCA	A
32	406101	G	A	-	intergenic region
33	406536	-	A	0361	transporter, putative	ACA	T	-	-
34	409166	T	C	0362	bacterial Ig-like domain protein	AAG	E	GAG	E
35	410036	C	T	0363	conserved hypothetical protein	GAG	E	GAA	K
36	432111	-	CC	-	intergenic region
37	457158	G	A	0405	major outer sheath protein	GAA	E	AAA	K
38	477439	G	Δ	0423	hypothetical protein	ACG	T	-	-
39	479818	G	T	0424	bacteriocin-type signal domain protein	GAG	E	GAT	D
40	479695	-	A	0424	bacteriocin-type signal domain protein	TTT	F	-	-
41	500078	-	T	0445	amino acid permease	TTT	F	-	-
42	505183	-	A	0447	TPR domain protein	GAT	D	-	-
43	510749	G	Δ	0454	conserved hypothetical protein	CCC	P	-	-
44	514742	T	A	0459	hypothetical protein	CTT	L	CAT	H
45	523176	T	C	0469	membrane protein, putative	CAC	H	CGC	R
46	524057	T	Δ	0469	membrane protein, putative	AAA	K	-	-
47	528012	-	G	0471	BNR domain protein	TCG	A	-	-
48	542334	G	A	0485	membrane protein, putative	CCA	T	CTA	I
49	563387	A	G	0515	hypothetical protein	GGT	W	GGC	R
50	565042	T	C	0518	hypothetical protein	ACA	T	GCA	T
51	572061	T	Δ	0526	hypothetical protein	TTT	F	-	-
52	586993	-	C	0548	hypothetical protein	GCA	T	-	-
53	589045	G	A	0552	ankyrin repeat protein	TGC	R	TGT	C
54	595377	T	C	0562	hypothetical protein	AGT	S	AGC	S
55	599717	A	Δ	-	intergenic region
56	602575	C	T	0571	conserved domain protein	ACA	T	ATA	I
57	611573	C	A	16SA	rrsA, rRNA-16S ribosomal RNA (RNA position: 1,363)	-	-	-	-
58	616190	-	G	0580	hypothetical protein	AGT	S	-	-
59	622032	-	T	0583	conserved hypothetical protein	ATT	L	-	-
60	628196	-	T	-	intergenic region
61	643091	T	C	0605	hypothetical protein	CAC	H	CGC	R
62	650139	-	G	-	intergenic region	-	-	-	-
63	660038	A	G	0627	co-chaperone protein GrpE	GAA	E	GAG	E
64	674050	A	T	0639	oligopeptide/dipeptide ABC transporter, permease protein	TAA	N	AAA	K
65	682632	A	Δ	0647	cheR, chemotaxis protein methyltransferase	GTA	V	-	-
66	686721	-	A	0651	ppa, pyrophosphatase, proton-translocating, authentic frameshift; this gene contains a frame shift which is not the result of sequencing error	-	-	-	-
67	686805	T	C	0651	ppa, pyrophosphatase, proton-translocating, authentic frameshift; this gene contains a frame shift which is not the result of sequencing error	-	-	-	-
68	688558	C	A	0652	membrane protein, putative	CCT	P	CAT	H
69	694936	A	G	0658	ABC transporter, permease protein	ATG	M	GTG	V
70	736626	A	Δ	0701	membrane protein, putative	TAT	Y	-	-
71	738506	C	T	-	intergenic region
72	740482	A	T	-	intergenic region
73	751128	A	T	0716	CAAX amino terminal protease family protein	GAA	E	GTA	V
74	751558	C	A	0716	CAAX amino terminal protease family protein	GCC	A	GCA	A
75	751902	-	T	-	intergenic region
76	751907	A	T	-	intergenic region
77	752025	C	T	0717	hypothetical protein	TCC	S	TTT	F
78	752026	C	T	0717	hypothetical protein	TCC	S	TTT	F
79	752038	T	A	0717	hypothetical protein	CTT	L	CTA	L
80	752436	C	A	0717	hypothetical protein	TCC	S	TAC	S
81	752770	T	C	-	intergenic region
82	778074	A	C	0741	hypothetical protein	CGT	C	CGG	G
83	780967	C	T	-	intergenic region
84	795867	-	A	0755	Na+/H+ antiporter family protein	CTA	I	-	-
85	816526	-	T	-	intergenic region
86	833741	-	A	0812	ABC transporter, ATP-binding/permease protein	CCG	P	-	-
87	852702	G	A	0832	hypothetical protein	CGG	R	CAG	Q
88	857370	A	G	0838	nqrA, Na(+)-translocating NADH-quinone reductase, A subunit	TCC	P	CCC	P
89	875138	-	T	-	intergenic region
90	888758	T	Δ	0867	hypothetical protein	GTT	V	-	-
91	909312	T	C	0892	ABC transporter, permease protein	CTG	L	CCG	P
92	944960	T	C	0923	ABC transporter, ATP-binding/permease protein	CTA	I	CTG	V
93	948403	C	T	0925	pepT, peptidase T	GCC	A	GCT	A
94	980779	-	A	0957	glycerophosphoryl diester phosphodiesterase family protein	GAA	E	-	-
95	1007606	C	A	0982	dihydroorotate dehydrogenase/oxidoreductase, FAD-binding	GCC	A	GCA	A
96	1008441	-	T	-	intergenic region
97	1008623	A	Δ	0983	oligopeptide/dipeptide ABC transporter, permease protein, putative, authentic frameshift; this gene contains a frame shift which is not the result of sequencing error	-	-	-	-
98	1013918	G	T	0986	oligopeptide/dipeptide ABC transporter, ATP-binding protein	GGA	G	TGA	STOP
99	1023715	C	T	0996	conserved hypothetical protein	CCC	P	CTC	L
100	1046344	-	T	1016	protease, putative, authentic frameshift; this gene contains a frame shift which is not the result of sequencing error	-	-	-	-
101	1047124	A	Δ	1016	protease, putative, authentic frameshift; this gene contains a frame shift which is not the result of sequencing error	-	-	-	-
102	1051772	-	T	1020	dicarboxylate transporter, periplasmic dicarboxylate-binding protein, putative	GAA	K	-	-
103	1073891	-	T	1046	conserved hypothetical protein	CTT	L	-	-
104	1074600	C	Δ	1047	rpsL, ribosomal protein S12	CCC	P	-	-
105	1088456	C	T	1061	ABC transporter, ATP-binding/permease protein, HlyB family	ACC	T	ACT	T
106	1091365	T	C	1063	metG, methionyl-tRNA synthetase	ATC	I	ACC	T
107	1100807	T	C	-	intergenic region
108	1101571	G	A	1072	lipoprotein, putative	GAT	D	AAT	N
109	1102196	C	T	1072	lipoprotein, putative	GCC	A	GTC	V
110	1102231	A	G	1072	lipoprotein, putative	AGA	R	GGA	G
111	1107266	C	T	1076	oligopeptide/dipeptide ABC transporter, ATP-binding protein	TCG	S	TTG	L
112	1127441	T	Δ	-	intergenic region
113	1138766	C	T	1106	infB, translation initiation factor IF-2	CGC	R	CAC	H
114	1145037	A	G	1110	lipoprotein, putative	GAT	D	GGT	G
115	1158281	G	T	1126	TPR domain protein	GAG	E	GAT	D
116	1164676	G	A	-	intergenic region
117	1212152	-	T	1185	lipoprotein, putative	GAA	K	-	-
118	1216571	T	C	1188	pntB, NAD(P) transhydrogenase, beta subunit	CCA	T	CCG	A
119	1272674	T	C	1241	HD domain protein	GTT	V	GCT	A
120	1279634	A	G	1246	lipoprotein, putative	GTA	V	GTG	V
121	1292784	A	G	1259	amino acid carrier family protein	CTT	F	CCT	S
122	1292913	T	C	1259	amino acid carrier family protein	TAG	D	TGG	G
123	1293438	A	G	1259	amino acid carrier family protein	GTA	M	GCA	T
124	1332808	-	C	1295	HPr(Ser) kinase/phosphatase, degenerate; this region contains one or more premature stops and/or frameshifts which are not the result of sequencing error	-	-	-	-
125	1332901	-	T	1295	HPr(Ser) kinase/phosphatase, degenerate; this region contains one or more premature stops and/or frameshifts which are not the result of sequencing error	-	-	-	-
126	1332917	-	C	1295	HPr(Ser) kinase/phosphatase, degenerate; this region contains one or more premature stops and/or frameshifts which are not the result of sequencing error	-	-	-	-
127	1354821	G	A	1315	conserved domain protein	CTG	L	CTA	L
128	1358860	T	C	1320	ComEC/Rec2-related protein	GCT	A	GCC	A
129	1372300	A	Δ	1335	alginate O-acetylation protein, putative	AAA	K	-	-
130	1437833	A	C	1398	conserved hypothetical protein	ATA	I	CTA	L
131	1451433	T	C	1408	flagellar filament outer layer protein FlaA, putative	GTT	V	GTC	V
132	1455454	-	T	-	intergenic region
133	1472780	A	C	1429	glycosyl transferase, group 2 family protein	CAT	H	CCT	P
134	1502860	T	C	1454	sugar transporter	CTC	L	CCC	P
135	1524160	A	Δ	-	intergenic region
136	1534188	G	A	1490	hypothetical protein	CCG	A	CTG	V
137	1555831	-	A	-	intergenic region
138	1557153	C	A	1509	lipoprotein releasing system, ATP-binding protein, putative	CCC	P	ACC	T
139	1557202	C	A	-	intergenic region
140	1579372	T	C	1535	conserved hypothetical protein	CAT	Y	CGT	C
141	1581337	-	GGG	1537	polyprenyl synthetase family protein	CTC	L	CCC	P
142	1605436	A	G	1558	YD repeat protein	ATA	I	GTA	V
143	1676344	T	C	1627	gcvT, glycine cleavage system T protein	GAG	E	GGG	G
144	1697134	-	A	1649	hypothetical protein	TAA	N	-	-
145	1698660	-	C	1651	BioY family protein	TTC	L	-	-
146	1701669	C	A	1653	ABC transporter, ATP-binding protein, authentic frameshift; this gene contains a frame shift which is not the result of sequencing error	-	-	-	-
147	1704994	-	T	-	intergenic region
148	1714423	-	T	1660	leucine Rich Repeat domain protein	TAG	D	-	-
149	1724848	T	C	tRNA-Leu-2	tRNA-Leu
150	1731326	-	C	1680	V-type ATPase, I subunit, authentic frameshift; this gene contains a frame shift which is not the result of sequencing error	-	-	-	-
151	1746665	-	CC	-	intergenic region
152	1749958	C	A	1695	CoA-substrate-specific enzyme activase domain protein	GGA	R	GTA	M
153	1772816	-	A	1718	guaA, GMP synthase	GAA	E	-	-
154	1798867	A	G	1744	chromate transport protein	TTG	V	TCG	A
155	1837681	-	T	1800	conserved hypothetical protein	TCG	A	-	-
156	1878520	G	A	1850	ABC transporter, permease protein, putative	GAC	Q	GAT	STOP
157	1902067	-	CG	1879	ABC transporter, ATP-binding protein, authentic frameshift; this gene contains a frame shift which is not the result of sequencing error	-	-	-	-
158	1918188	T	Δ	1897	purN, phosphoribosylglycinamide formyltransferase	AAA	K	-	-
159	1927189	T	C	1910	dxs, 1-deoxy-D-xylulose-5-phosphate synthase	CAT	Y	CGT	C
160	1934478	-	T	1916	glpK, glycerol kinase	CCA	T	-	-
161	1962501	T	Δ	1946	conserved hypothetical protein	AAG	E	-	-
162	1963052	A	Δ	1947	ABC transporter, permease protein	TTG	V	-	-
163	1965347	-	TT	1949	ABC transporter, ATP-binding protein	GTC	L	-	-
164	1975979	G	A	1963	selB, selenocysteine-specific translation elongation factor	AGG	R	AAG	K
165	2000079	T	C	1985	hypothetical protein	CAA	N	CGA	S
166	2036546	T	C	2015	lipoprotein, putative	AAG	E	GAG	E
167	2040796	G	A	2019	hypothetical protein	GCT	S	GTT	L
168	2051217	-	C	2025	hypothetical protein	TTG	V	-	-
169	2058649	G	T	2030	lipoprotein, RlpA family	GGC	G	TGC	C
170	2090261	-	A	2063	feoB, ferrous iron transport protein B	TGT	C	-	-
171	2097426	-	C	2070	conserved hypothetical protein	GAT	D	-	-
172	2142356	T	G	2115	HAMP domain protein	TAG	D	TCG	A
173	2144634	C	T	2115	HAMP domain protein	ATG	V	ATA	I
174	2158178	-	C	2124	clpA, ATP-dependent Clp protease, ATP-binding subunit ClpA	TCG	S	-	-
175	2162927	T	C	2132	cobalt ABC transporter, ATP-binding protein, putative	ATA	I	GTA	M
176	2191163	-	T	2157	ABC transporter, permease protein, putative	ATT	I	-	-
177	2193514	G	T	2159	membrane protein, putative	AAG	K	AAT	N
178	2235029	G	A	2198	pyruvate-ferredoxin oxidoreductase	CAA	N	TAA	N
179	2246851	-	T	-	intergenic region
180	2278242	T	Δ	2240	hypothetical protein	ATA	I	-	-
181	2290069	-	T	2251	uraA, uracil permease	GTT	V	-	-
182	2294511	G	A	2257	5'-nucleotidase family protein	CGG	G	TGG	G
183	2303265	-	T	2266	reverse transcriptase family protein	ATA	I	-	-
184	2306046	-	A	-	intergenic region
185	2313848	T	Δ	2278	hypothetical protein	TTT	F	-	-
186	2325315	T	G	2288	hypothetical protein	ACT	S	CCT	S
187	2326823	A	G	2289	phosphoribulokinase/uridine kinase family protein	CAG	Q	CGG	R
188	2347859	C	T	2309	sigma-54 dependent transcriptional regulator, putative	TCG	A	TCA	T
189	2361014	C	Δ	2325	conserved hypothetical protein	GCC	A	-	-
190	2372095	T	C	2336	sodium/dicarboxylate symporter family protein	GCA	T	GCG	A
191	2373362	T	G	-	intergenic region
192	2397817	T	C	2363	high-affinity branched chain amino acid ABC transporter, ATP-binding protein	ACG	A	GCG	A
193	2429346	G	A	2403	metallo-beta-lactamase family protein	CGG	G	TGG	W
194	2454088	T	C	2423	rplJ, ribosomal protein L10	CCA	T	CCG	A
195	2472171	A	Δ	-	intergenic region
196	2472172	T	Δ	-	intergenic region
197	2480803	T	C	2451	queA, S-adenosylmethionine:tRNA ribosyltransferase-isomerase	TGG	W	CGG	R
198	2509512	T	C	2486	hypothetical protein	TAT	Y	CAT	H
199	2540310	T	A	2514	serine/threonine protein phosphatase family protein	TCA	T	TCT	S
200	2550563	-	G	2523	hypothetical protein	TCA	S	-	-
201	2567153	-	A	2540	lipoprotein, putative	TAG	D	-	-
202	2572916	A	Δ	-	intergenic region
203	2572937	-	A	-	intergenic region
204	2572966	-	A	-	intergenic region
205	2577710	C	T	2552	ABC transporter, ATP-binding/permease protein	GGG	G	GAG	E
206	2584524	G	A	2558	ABC transporter, ATP-binding/permease protein	CCT	S	TCT	S
207	2594147	T	Δ	2566	conserved domain protein	GAA	K	-	-
208	2602375	A	Δ	2576	RNA pseudouridylate synthase family protein	TTA	L	-	-
209	2602544	-	A	2576	RNA pseudouridylate synthase family protein	TAA	STOP	-	-
210	2611662	-	A	2581	hypothetical protein	CTC	L	-	-
211	2614932	T	C	2582	GGDEF domain protein	TCC	S	CCC	P
212	2655648	G	T	2613	conserved hypothetical protein	AGG	R	ATG	M
213	2674793	G	A	2634	conserved hypothetical protein	CGG	R	CAG	Q
214	2679272	-	A	2639	pepF, oligoendopeptidase F	GTA	V	-	-
215	2679486	T	C	2639	pepF, oligoendopeptidase F	CGT	R	CGC	R
216	2687080	T	C	2647	lipoyltransferase and lipoate-protein ligase family protein	CAT	Y	CGT	C
217	2691821	A	G	2654	macrolide efflux protein, putative	ACA	T	GCA	A
218	2693989	G	T	2657	precorrin-2 C20-methyltransferase, putative	GGT	G	TGT	C
219	2694827	G	A	2658	cobyrinic acid a,c-diamide synthase, putative	GGG	G	GAG	E
220	2707972	T	C	2670	glycosyl transferase, group 4 family protein	ATA	I	GTA	M
221	2708404	-	T	2671	hypothetical protein	TAA	N	-	-
222	2712276	A	G	2673	hypothetical protein	TAA	N	CAA	Q
223	2714047	T	C	2675	conserved hypothetical protein	AAT	N	AAC	N
224	2716664	T	Δ	2678	alpha-amylase family protein	AAA	K	-	-
225	2719924	A	Δ	2679	conserved hypothetical protein	ATA	I	-	-
226	2731822	-	C	2693	ankyrin repeat protein	GCC	A	-	-
227	2732787	T	C	2693	ankyrin repeat protein	GAT	D	GAC	D
228	2741205	G	A	2698	conserved hypothetical protein	GGC	G	GAC	D
229	2752551	T	C	2706	membrane protein, putative	TTA	I	TTG	V
230	2778266	G	A	2721	helicase domain protein	TCG	A	TTG	V
231	2813172	T	C	2756	bacterial extracellular solute-binding protein, family 5	GAA	K	GAG	E
232	2820415	C	T	2766	motA, motility protein A	GCT	A	ACT	T
233	2831678	-	A	2781	ABC transporter, ATP-binding/permease protein	TCT	S	-	-
* A, T, G, C in OG and MT indicate missense mutation.
** "-" in OG indicates an insertional mutation.
*** "Δ" in MT indicates a deletion mutation.

## Sheet: Deletion (>2)
Deletions with ≥2 DNAs.
	Position in sequence		Length (bp)	TDE_#			Description
1	647539	647542	4	0612			hypothetical protein
2	1164692	1202582	37891	1133	-	1173	Phage genome [9]
3	1757188	1757745	558	1698	-	1699	TDE_1698, serine/threonine protein phosphatase; TDE_1699, hypothetical protein
4	2175479	2175484	6				intergenic region
5	2269658	2269671	14				intergenic region
6	2472171	2472172	2	2440			ABC transporter, ATP-binding/permease protein, putative
7	2573096	2573101	6	2547			hypothetical protein
8	2642887	2643152	266	2603			DNA mismatch repair protein MutS
