# Supplementary material for: Characterization of a Treponema denticola ATCC 35405 mutant strain with mutation accumulation, including a lack of phage-derived genes
Source: PLoS One. 2022 Jun 24;17(6):e0270198. doi: 10.1371/journal.pone.0270198 (PMC9231711; doi:10.1371/journal.pone.0270198)
Supplement: S3 File — Results of two independent RNA sequencing experiments of OG and MT and their statistical analyses. (XLSX) [file pone.0270198.s004.xlsx]

## Sheet: OG_1clean (paired)(GE)
RNA sequence data of the original strain, Experiment #1.
Name	Chromosome	Region	Expression value	TPM	RPKM	Gene length	GeneID	Unique gene reads	Total gene reads
ssrA	NC_002967	complement(246212..246562)	234247	106491	111413	351	2806730	234247	234247
rnpB	NC_002967	1388132..1388457	68351	33456.1	35002.4	326	2806741	68351	68351
TDE1475	NC_002967	complement(1521424..1522281)	104146	19368.8	20264	858	2741590	104146	104146
grdA	NC_002967	780427..780900	47002	15822.9	16554.2	474	2740299	47002	47002
TDE1004	NC_002967	complement(1029366..1030226)	80380	14896.8	15585.3	861	2740984	80380	80380
flaA	NC_002967	complement(1766956..1768005)	94026	14289.1	14949.6	1050	2740884	94026	94026
cfpA	NC_002967	861855..863903	134799	10497.7	10982.8	2049	2739619	134799	134799
grdE-2	NC_002967	complement(2152795..2154084)	79375	9818.42	10272.2	1290	2739379	79375	79375
TDE1477	NC_002967	complement(1522563..1523423)	52600	9748.33	10198.9	861	2741592	52600	52600
TDE0405	NC_002967	455610..457241	95482	9335.74	9767.23	1632	2740151	95482	95482
TDE0985	NC_002967	1011177..1013114	104881	8635.56	9034.69	1938	2739062	104881	104881
tuf	NC_002967	804872..806059	55629	7471.92	7817.27	1188	2740305	55629	55629
oppA	NC_002967	complement(1098903..1100678)	80946	7272.77	7608.91	1776	2740832	80946	80946
grdB-2	NC_002967	complement(2151488..2152783)	58130	7157.2	7487.99	1296	2739378	58130	58130
TDE1736	NC_002967	1790048..1790218	6629	6185.85	6471.75	171	2739194	6629	6629
TDE2508	NC_002967	2531814..2533181	49867	5816.67	6085.51	1368	2739020	49867	49867
rplM	NC_002967	875159..875587	13490	5017.67	5249.58	429	2741363	13490	13490
rpsI	NC_002967	875613..875987	11670	4965.78	5195.29	375	2741364	11670	11670
TDE2673	NC_002967	complement(2711760..2712467)	21653	4880.14	5105.7	708	2741118	21653	21653
trxA	NC_002967	779984..780301	8751	4391.15	4594.1	318	2740298	8751	8751
TDE1259	NC_002967	complement(1292336..1293760)	37593	4209.59	4404.15	1425	2741435	37593	37593
TDE2056	NC_002967	complement(2083949..2085160)	31602	4160.63	4352.93	1212	2740650	31602	31602
trxB	NC_002967	778858..779811	23182	3877.48	4056.7	954	2740297	23182	23182
TDE1664	NC_002967	1718002..1719042	24517	3758.06	3931.76	1041	2739005	24517	24517
TDE1408	NC_002967	1450969..1451679	16030	3597.59	3763.87	711	2741275	16030	16030
TDE1737	NC_002967	1790273..1790689	9360	3581.68	3747.23	417	2739195	9360	9360
rpsL	NC_002967	1074237..1074611	8322	3541.15	3704.82	375	2741321	8322	8322
TDE0018	NC_002967	complement(23163..23663)	10685	3403.18	3560.47	501	2741633	10685	10685
TDE0851	NC_002967	complement(874839..875087)	4937	3163.82	3310.05	249	2741362	4937	4937
argF	NC_002967	complement(951809..952825)	20155	3162.35	3308.51	1017	2740394	20155	20155
TDE0665	NC_002967	complement(699882..703442)	66781	2992.46	3130.77	3561	2739213	66781	66781
secG	NC_002967	1270955..1271305	6458	2935.88	3071.57	351	2741180	6458	6458
TDE1409	NC_002967	1451701..1452441	13295	2862.98	2995.3	741	2741276	13295	13295
TDE1483	NC_002967	1528903..1529127	4006	2841.03	2972.34	225	2739884	4006	4006
groES	NC_002967	complement(959485..959751)	4667	2789.16	2918.08	267	2740967	4667	4667
TDE1658	NC_002967	complement(1707745..1708821)	18654	2763.78	2891.52	1077	2738999	18654	18654
TDE1237	NC_002967	1270508..1270876	6372	2755.48	2882.83	369	2741179	6372	6372
TDE2308	NC_002967	2345744..2346373	10614	2688.35	2812.6	630	2740273	10614	10614
TDE1663	NC_002967	1717459..1717962	8168	2586.03	2705.55	504	2739004	8168	8168
trx	NC_002967	271520..271843	5143	2532.91	2649.97	324	2739833	5143	5143
TDE1273	NC_002967	complement(1307119..1308714)	24928	2492.31	2607.5	1596	2740566	24928	24928
TDE1950	NC_002967	complement(1966281..1967354)	16720	2484.16	2598.98	1074	2740190	16720	16720
tpl	NC_002967	complement(1149972..1151351)	21442	2479.33	2593.92	1380	2739534	21442	21442
ispE	NC_002967	1375029..1375883	12653	2361.43	2470.57	855	2741072	12653	12653
TDE0130	NC_002967	150685..152058	20230	2349.4	2457.99	1374	2739442	20230	20230
TDE2349	NC_002967	complement(2385326..2386030)	10326	2337.17	2445.19	705	2739958	10326	10326
gcvH	NC_002967	complement(1675001..1675369)	5340	2309.2	2415.93	369	2739735	5340	5340
acpP	NC_002967	1057442..1057678	3425	2306	2412.58	237	2741504	3425	3425
TDE2752	NC_002967	2809258..2809530	3916	2288.9	2394.69	273	2740719	3916	3916
infC	NC_002967	complement(2190282..2190809)	7529	2275.36	2380.53	528	2739142	7529	7529
TDE1855	NC_002967	1882986..1883273	4069	2254.46	2358.66	288	2740044	4069	4069
TDE2372	NC_002967	2404651..2405259	8558	2242.35	2345.98	609	2739981	8558	8558
rplU	NC_002967	complement(1803921..1804232)	4358	2228.85	2331.86	312	2740596	4358	4358
TDE0882	NC_002967	901589..901822	3144	2143.95	2243.04	234	2740929	3144	3144
TDE2069	NC_002967	2096772..2097149	5054	2133.49	2232.1	378	2741196	5054	5054
TDE1754	NC_002967	complement(1806727..1807113)	5018	2069.03	2164.66	387	2740599	5018	5018
TDE0731	NC_002967	complement(770781..771437)	8442	2050.35	2145.11	657	2740095	8442	8442
rpsP	NC_002967	901307..901552	3053	1980.34	2071.87	246	2740928	3053	3053
TDE1480	NC_002967	complement(1525252..1525671)	5210	1979.41	2070.9	420	2741595	5210	5210
TDE1340	NC_002967	1376457..1377092	7870	1974.54	2065.8	636	2741074	7870	7870
hbpB	NC_002967	complement(2082648..2083859)	14874	1958.27	2048.78	1212	2740649	14874	14874
TDE0983	NC_002967	1008576..1009599	12552	1955.96	2046.37	1024	2740555	12552	12552
TDE2194	NC_002967	complement(2229935..2231122)	14314	1922.61	2011.48	1188	2740216	14314	14314
TDE0091	NC_002967	complement(109280..109822)	6483	1905.13	1993.18	543	2741706	6483	6483
TDE1727	NC_002967	complement(1780864..1781280)	4794	1834.47	1919.25	417	2739185	4794	4794
TDE0434	NC_002967	489049..489624	6611	1831.44	1916.09	576	2740580	6611	6611
cheX	NC_002967	1538730..1539194	5220	1791.29	1874.08	465	2739894	5220	5220
rpsK	NC_002967	817091..817471	4254	1781.64	1863.99	381	2740668	4254	4254
rpsG	NC_002967	1074622..1075092	5212	1765.76	1847.37	471	2741322	5212	5212
rplK	NC_002967	complement(2454809..2455240)	4773	1763.01	1844.5	432	2739850	4773	4773
rpsT	NC_002967	complement(1765306..1765575)	2932	1732.8	1812.89	270	2740882	2932	2932
rplJ	NC_002967	complement(2453507..2454124)	6537	1687.86	1765.88	618	2739848	6537	6537
mglB	NC_002967	complement(2256854..2258065)	12819	1687.72	1765.72	1212	2739493	12819	12819
rpsE	NC_002967	814031..814552	5486	1677	1754.51	522	2740662	5486	5486
rplC	NC_002967	806495..807121	6540	1664.4	1741.33	627	2740307	6540	6540
TDE1511	NC_002967	1558628..1559254	6460	1644.04	1720.03	627	2739717	6460	6460
TDE2369	NC_002967	2402432..2403529	11116	1615.45	1690.12	1098	2739978	11116	11116
TDE2446	NC_002967	complement(2474864..2476339)	14939	1615.04	1689.68	1476	2739631	14939	14939
ackA	NC_002967	958203..959396	11738	1568.69	1641.19	1194	2740966	11738	11738
cheY	NC_002967	1539216..1539656	4335	1568.55	1641.05	441	2739895	4335	4335
rpsD	NC_002967	complement(1959526..1960146)	6094	1565.88	1638.25	621	2740183	6094	6094
rpsU	NC_002967	2496438..2496647	2054	1560.73	1632.87	210	2739658	2054	2054
rpsF	NC_002967	complement(1730292..1730573)	2756	1559.47	1631.55	282	2740133	2756	2756
rplA	NC_002967	complement(2454127..2454807)	6608	1548.35	1619.92	681	2739849	6608	6608
TDE2054	NC_002967	complement(2082276..2082614)	3286	1546.73	1618.22	339	2740648	3286	3286
gcvT	NC_002967	complement(1675428..1676501)	10348	1537.45	1608.5	1074	2739736	10348	10348
atpE	NC_002967	complement(1421378..1421995)	5848	1509.96	1579.75	618	2741142	5848	5848
TDE0984	NC_002967	1009614..1011113	14055	1495.16	1564.26	1500	2740556	14055	14055
yajC	NC_002967	complement(720755..721168)	3873	1492.78	1561.77	414	2740241	3873	3873
TDE0011	NC_002967	15548..16195	6046	1488.81	1557.63	648	2741626	6046	6046
TDE0062	NC_002967	69230..69721	4581	1485.74	1554.41	492	2741677	4581	4581
rpsJ	NC_002967	806124..806432	2871	1482.59	1551.12	309	2740306	2871	2871
rpsM	NC_002967	816702..817067	3376	1471.87	1539.9	366	2740667	3376	3376
rplT	NC_002967	complement(2189665..2190024)	3319	1471.13	1539.13	360	2739140	3319	3319
fusA-2	NC_002967	1075427..1077514	19209	1467.99	1535.83	2088	2741323	19209	19209
TDE1717	NC_002967	1771571..1772221	5978	1465.29	1533.01	651	2740889	5978	5978
TDE0951	NC_002967	974392..975438	9507	1448.92	1515.89	1047	2740759	9507	9507
TDE2080	NC_002967	complement(2109139..2111574)	22058	1444.9	1511.68	2436	2741207	22058	22058
TDE0014	NC_002967	18930..19547	5583	1441.54	1508.17	618	2741629	5583	5583
rpsH	NC_002967	812701..813099	3564	1425.32	1491.2	399	2740659	3564	3564
TDE0296	NC_002967	complement(326932..327831)	8019	1421.76	1487.47	900	2740283	8019	8019
rplF	NC_002967	813110..813649	4762	1407.16	1472.2	540	2740660	4762	4762
groEL	NC_002967	complement(1203607..1205241)	14397	1405.08	1470.02	1635	2740072	14397	14397
TDE0186	NC_002967	complement(222463..223788)	11625	1398.93	1463.59	1326	2741033	11625	11625
rplW	NC_002967	807774..808058	2491	1394.69	1459.15	285	2740309	2491	2491
rpsO	NC_002967	1068079..1068348	2358	1393.57	1457.98	270	2741314	2358	2358
gcvP1	NC_002967	complement(1673609..1674913)	11382	1391.73	1456.06	1305	2739734	11382	11382
rimM	NC_002967	901825..902364	4680	1382.93	1446.85	540	2739757	4680	4680
rplQ	NC_002967	818527..819066	4672	1380.56	1444.37	540	2740670	4672	4672
TDE1103	NC_002967	1136500..1136730	1989	1373.95	1437.45	231	2740233	1989	1989
rpsB	NC_002967	complement(2383593..2384468)	7439	1355.06	1417.69	876	2739956	7439	7439
secY	NC_002967	815208..816524	11106	1345.61	1407.8	1317	2740665	11106	11106
rpmF	NC_002967	1057241..1057429	1588	1340.71	1402.68	189	2740965	1588	1588
rplN	NC_002967	811249..811617	3091	1336.66	1398.44	369	2740655	3091	3091
rplP	NC_002967	810305..810724	3509	1333.16	1394.78	420	2740314	3509	3509
rplB	NC_002967	808092..808922	6909	1326.67	1387.98	831	2740310	6909	6909
rplD	NC_002967	807136..807771	5216	1308.66	1369.15	636	2740308	5216	5216
TDE0937	NC_002967	960091..960951	7001	1297.49	1357.46	861	2740970	7001	7001
TDE0986	NC_002967	1013201..1014181	7947	1292.65	1352.4	981	2739063	7947	7947
rplR	NC_002967	813660..814022	2935	1290.18	1349.81	363	2740661	2935	2935
TDE0046	NC_002967	complement(55298..55939)	5190	1289.97	1349.59	642	2741661	5190	5190
TDE2030	NC_002967	2058394..2059179	6334	1285.89	1345.32	786	2740377	6334	6334
rpsS	NC_002967	808935..809213	2236	1278.84	1337.94	279	2740311	2236	2236
secD	NC_002967	complement(718946..720709)	14094	1274.92	1333.85	1764	2740240	14094	14094
TDE1925	NC_002967	1942120..1942665	4362	1274.8	1333.72	546	2740423	4362	4362
TDE0748	NC_002967	complement(783221..784378)	9243	1273.66	1332.52	1158	2740302	9243	9243
TDE0201	NC_002967	235503..235784	2233	1263.53	1321.93	282	2739017	2233	2233
tsf	NC_002967	complement(2382677..2383519)	6625	1254.02	1311.98	843	2739441	6625	6625
rpsC	NC_002967	809583..810302	5639	1249.73	1307.49	720	2740313	5639	5639
nusG	NC_002967	complement(2455332..2455889)	4368	1249.1	1306.83	558	2739851	4368	4368
trmD	NC_002967	902361..903092	5704	1243.41	1300.88	732	2739758	5704	5704
TDE2235	NC_002967	complement(2273440..2274678)	9654	1243.32	1300.79	1239	2741340	9654	9654
TDE0456	NC_002967	complement(512626..513474)	6588	1238.21	1295.44	849	2740753	6588	6588
TDE2708	NC_002967	complement(2755226..2761588)	48778	1223.23	1279.77	6363	2739295	48778	48778
gcvP2	NC_002967	complement(1672161..1673609)	11067	1218.73	1275.06	1449	2740865	11067	11067
TDE0449	NC_002967	complement(506639..507121)	3687	1218.07	1274.37	483	2740431	3687	3687
rplE	NC_002967	811941..812492	4200	1214.11	1270.22	552	2740657	4200	4200
TDE1050	NC_002967	1077527..1078210	5196	1212.16	1268.19	684	2741324	5196	5196
TDE0362	NC_002967	complement(407591..409534)	14750	1210.72	1266.68	1944	2741082	14750	14750
TDE2083	NC_002967	complement(2112702..2113253)	4156	1201.39	1256.92	552	2741210	4156	4156
rplV	NC_002967	809224..809580	2679	1197.44	1252.78	357	2740312	2679	2679
TDE0151	NC_002967	complement(171935..173191)	9394	1192.51	1247.63	1257	2740839	9394	9394
TDE1487	NC_002967	1530845..1531588	5521	1184.11	1238.84	744	2739888	5521	5521
TDE1584	NC_002967	1632165..1632914	5543	1179.32	1233.83	750	2739781	5543	5543
TDE0177	NC_002967	complement(209881..210555)	4924	1164.02	1217.82	675	2739350	4924	4924
ssb	NC_002967	complement(1729773..1730279)	3696	1163.25	1217.01	507	2740132	3696	3696
rplL	NC_002967	complement(2453001..2453390)	2831	1158.3	1211.84	390	2739847	2831	2831
TDE2589	NC_002967	complement(2625090..2626496)	10150	1151.12	1204.32	1407	2741293	10150	10150
rplS	NC_002967	903085..903444	2573	1140.47	1193.18	360	2739759	2573	2573
TDE2779	NC_002967	complement(2829718..2830515)	5673	1134.38	1186.81	798	2740746	5673	5673
glyA	NC_002967	complement(2704636..2706156)	10779	1130.83	1183.09	1521	2741113	10779	10779
TDE0110	NC_002967	130721..131752	7311	1130.43	1182.68	1032	2741725	7311	7311
pepF	NC_002967	2678260..2680149	13382	1129.81	1182.03	1890	2740813	13382	13382
grdC	NC_002967	complement(273085..274623)	10880	1128.07	1180.21	1539	2739835	10880	10880
TDE1339	NC_002967	1375947..1376228	1979	1119.81	1171.57	282	2741073	1979	1979
rpsQ	NC_002967	810958..811230	1911	1116.98	1168.61	273	2740654	1911	1911
TDE0324	NC_002967	357584..358204	4297	1104.13	1155.16	621	2739331	4297	4297
TDE2270	NC_002967	complement(2306370..2308469)	14435	1096.84	1147.54	2100	2740020	14435	14435
cheA	NC_002967	1534949..1537354	16478	1092.84	1143.35	2406	2739892	16478	16478
TDE1189	NC_002967	complement(1216709..1218165)	9974	1092.34	1142.83	1457	2741150	9974	9974
secF	NC_002967	complement(717703..718944)	8467	1087.82	1138.09	1242	2739673	8467	8467
TDE0237	NC_002967	complement(269751..271280)	10266	1070.67	1120.16	1530	2739832	10266	10266
nqrA	NC_002967	complement(857199..858641)	9619	1063.68	1112.84	1443	2739615	9619	9619
TDE1360	NC_002967	1399437..1400741	8698	1063.55	1112.7	1305	2739461	8698	8698
rnpA	NC_002967	complement(2425894..2426250)	2371	1059.77	1108.75	357	2740701	2371	2371
TDE2234	NC_002967	complement(2272400..2273335)	6181	1053.73	1102.44	936	2741339	6181	6181
rpoA	NC_002967	817482..818537	6964	1052.31	1100.94	1056	2740669	6964	6964
rplX	NC_002967	811627..811941	2068	1047.58	1096	315	2740656	2068	2068
TDE2287	NC_002967	complement(2324399..2325148)	4915	1045.71	1094.04	750	2740252	4915	4915
gap	NC_002967	complement(1531694..1532743)	6755	1026.56	1074	1050	2739889	6755	6755
glmE	NC_002967	complement(2274750..2276207)	9326	1020.67	1067.84	1458	2741341	9326	9326
dnaK	NC_002967	660749..662689	12380	1017.75	1064.79	1941	2739353	12380	12380
TDE2602	NC_002967	2641096..2641623	3317	1002.44	1048.77	528	2741306	3317	3317
TDE1585	NC_002967	complement(1633022..1633489)	2936	1001.05	1047.32	468	2739782	2936	2936
TDE0090	NC_002967	complement(108634..109296)	4140	996.4	1042.45	663	2741705	4140	4140
TDE0468	NC_002967	complement(520590..521363)	4769	983.18	1028.62	774	2739222	4769	4769
TDE0176	NC_002967	complement(208890..209888)	6134	979.77	1025.06	999	2739349	6134	6134
TDE0340	NC_002967	378779..379666	5440	977.54	1022.72	888	2739339	5440	5440
TDE0015	NC_002967	19567..20604	6334	973.71	1018.71	1038	2741630	6334	6334
TDE1894	NC_002967	1914253..1915101	5157	969.25	1014.05	849	2739123	5157	5157
pta	NC_002967	48816..49823	6119	968.65	1013.42	1008	2741657	6119	6119
prcA	NC_002967	800109..802028	11644	967.72	1012.44	1920	2739880	11644	11644
TDE1586	NC_002967	complement(1633528..1634010)	2928	967.32	1012.03	483	2739783	2928	2928
TDE1190	NC_002967	1218363..1218803	2662	963.2	1007.72	441	2741151	2662	2662
TDE0012	NC_002967	16308..17762	8768	961.58	1006.02	1455	2741627	8768	8768
ppa	NC_002967	complement(685993..688064)	12445	958.41	1002.71	2072	2740482	12445	12445
TDE0386	NC_002967	complement(437395..438411)	6054	949.88	993.78	1017	2740318	6054	6054
pyrH	NC_002967	2114322..2115017	4138	948.7	992.55	696	2741212	4138	4138
TDE0108	NC_002967	128539..128847	1825	942.44	985.99	309	2741723	1825	1825
TDE1109	NC_002967	1143220..1144389	6906	941.86	985.4	1170	2740239	6906	6906
fhs	NC_002967	complement(23755..25419)	9818	940.93	984.42	1665	2741634	9818	9818
rplO	NC_002967	814742..815194	2643	930.99	974.02	453	2740664	2643	2643
TDE0793	NC_002967	819050..819265	1259	930.08	973.07	216	2740671	1259	1259
rpmE	NC_002967	1553490..1553693	1179	922.21	964.84	204	2739905	1179	1179
TDE0325	NC_002967	358191..358793	3483	921.69	964.29	603	2739332	3483	3483
TDE2432	NC_002967	2461554..2462624	6178	920.46	963.01	1071	2739857	6178	6178
TDE2257	NC_002967	complement(2293593..2295194)	9217	918.07	960.5	1602	2740007	9217	9217
atpB	NC_002967	complement(1733638..1734933)	7394	910.38	952.46	1296	2740137	7394	7394
TDE1750	NC_002967	complement(1803529..1803915)	2204	908.76	950.76	387	2740595	2204	2204
atpK	NC_002967	complement(1730717..1731139)	2408	908.37	950.36	423	2740134	2408	2408
rpmI	NC_002967	complement(2190055..2190255)	1139	904.22	946.01	201	2739141	1139	1139
secE	NC_002967	complement(2455893..2456072)	1012	897.13	938.59	180	2739852	1012	1012
TDE0942	NC_002967	964272..965999	9660	892.03	933.26	1728	2740975	9660	9660
atpA	NC_002967	complement(1734935..1736704)	9720	876.28	916.78	1770	2740138	9720	9720
recX	NC_002967	875953..876621	3648	870.11	910.33	669	2741365	3648	3648
pcp	NC_002967	complement(208219..208872)	3565	869.82	910.02	654	2739348	3565	3565
efp	NC_002967	complement(992653..993216)	3042	860.65	900.43	564	2740540	3042	3042
prtP	NC_002967	802042..804209	11688	860.26	900.02	2168	2739881	11688	11688
TDE2071	NC_002967	2098381..2098653	1470	859.22	898.93	273	2741198	1470	1470
TDE2390	NC_002967	complement(2419605..2420648)	5521	843.85	882.85	1044	2740692	5521	5521
TDE0705	NC_002967	complement(739429..740358)	4910	842.45	881.39	930	2739827	4910	4910
TDE2401	NC_002967	2426646..2427782	5989	840.51	879.35	1137	2740703	5989	5989
cheW-2	NC_002967	1637144..1637650	2663	838.13	876.87	507	2739786	2663	2663
aspA	NC_002967	complement(2011007..2012398)	7236	829.48	867.82	1392	2740446	7236	7236
TDE1039	NC_002967	1067212..1068075	4481	827.58	865.83	864	2741313	4481	4481
TDE1197	NC_002967	1230092..1230526	2253	826.46	864.65	435	2741158	2253	2253
TDE1473	NC_002967	complement(1520850..1521221)	1906	817.57	855.36	372	2741588	1906	1906
TDE2433	NC_002967	2462624..2463325	3578	813.3	850.89	702	2739858	3578	3578
TDE2601	NC_002967	2638630..2641086	12486	810.9	848.38	2457	2741305	12486	12486
TDE2058	NC_002967	complement(2085444..2086262)	4128	804.27	841.45	819	2740652	4128	4128
pntB	NC_002967	complement(1214664..1216712)	10320	803.68	840.83	2049	2741149	10320	10320
nqrC	NC_002967	complement(855617..856186)	2869	803.16	840.28	570	2739613	2869	2869
TDE0758	NC_002967	complement(798018..799013)	4993	799.93	836.9	996	2739877	4993	4993
TDE2153	NC_002967	complement(2189199..2189663)	2330	799.56	836.51	465	2739139	2330	2330
TDE2700	NC_002967	2744536..2745828	6389	788.46	824.91	1293	2739287	6389	6389
TDE2211	NC_002967	complement(2250807..2251406)	2955	785.88	822.2	600	2739487	2955	2955
rpmG	NC_002967	complement(2456212..2456382)	842	785.71	822.03	171	2739853	842	842
tig	NC_002967	1725052..1726407	6634	780.66	816.74	1356	2739012	6634	6634
TDE1642	NC_002967	complement(1692861..1693577)	3494	777.59	813.53	717	2739751	3494	3494
TDE2695	NC_002967	complement(2736464..2739169)	13002	766.71	802.14	2706	2739282	13002	13002
TDE1680	NC_002967	complement(1731155..1733016)	8914	763.91	799.21	1862	2740135	8914	8914
TDE1639	NC_002967	1689703..1690533	3970	762.32	797.55	831	2739748	3970	3970
TDE1232	NC_002967	complement(1265443..1267122)	7891	749.5	784.14	1680	2741174	7891	7891
TDE1413	NC_002967	1455650..1456951	6086	745.88	780.35	1302	2739690	6086	6086
TDE1356	NC_002967	complement(1395764..1396759)	4654	745.61	780.08	996	2739457	4654	4654
nqrB	NC_002967	complement(856183..857199)	4727	741.67	775.95	1017	2739614	4727	4727
cheW-1	NC_002967	1537371..1538705	6186	739.39	773.57	1335	2739893	6186	6186
TDE1343	NC_002967	1380686..1382296	7441	737.03	771.09	1611	2741077	7441	7441
TDE1020	NC_002967	complement(1051655..1052683)	4691	727.44	761.06	1029	2741499	4691	4691
TDE1072	NC_002967	1100881..1103496	11852	722.94	756.35	2616	2740833	11852	11852
TDE2674	NC_002967	complement(2712555..2713367)	3681	722.48	755.87	813	2741119	3681	3681
TDE2468	NC_002967	2491045..2491245	908	720.84	754.15	201	2739653	908	908
TDE0855	NC_002967	876676..877245	2565	718.06	751.25	570	2741366	2565	2565
TDE2147	NC_002967	complement(2184126..2184587)	2060	711.5	744.38	462	2739133	2060	2060
TDE0525	NC_002967	570690..571223	2374	709.39	742.18	534	2739262	2374	2374
nqrE	NC_002967	complement(854381..854953)	2538	706.78	739.45	573	2739518	2538	2538
TDE0445	NC_002967	499884..501164	5649	703.67	736.19	1281	2740427	5649	5649
TDE2467	NC_002967	complement(2489971..2491020)	4630	703.62	736.14	1050	2739652	4630	4630
thiD	NC_002967	730082..730891	3516	692.65	724.66	810	2739815	3516	3516
TDE2391	NC_002967	complement(2420672..2421640)	4199	691.46	723.42	969	2740693	4199	4199
TDE0704	NC_002967	complement(738519..739436)	3954	687.29	719.06	918	2739826	3954	3954
TDE1191	NC_002967	1218853..1219278	1820	681.73	713.23	426	2741152	1820	1820
mamA	NC_002967	1055263..1055682	1787	678.93	710.31	420	2741502	1787	1787
TDE2696	NC_002967	complement(2739188..2740126)	3968	674.3	705.47	939	2739283	3968	3968
hlyIII	NC_002967	complement(2354208..2354861)	2752	671.46	702.49	654	2739412	2752	2752
TDE0338	NC_002967	377457..377924	1968	671.01	702.02	468	2739337	1968	1968
rpsR	NC_002967	complement(1729463..1729732)	1131	668.42	699.31	270	2740131	1131	1131
TDE2737	NC_002967	2792010..2792750	3102	667.99	698.87	741	2740956	3102	3102
TDE1476	NC_002967	1522317..1522505	790	666.98	697.81	189	2741591	790	790
TDE1324	NC_002967	complement(1361005..1361700)	2906	666.25	697.04	696	2741058	2906	2906
TDE2279	NC_002967	2313871..2315361	6219	665.57	696.33	1491	2740029	6219	6219
TDE2591	NC_002967	2626710..2627069	1501	665.31	696.06	360	2741295	1501	1501
TDE2526	NC_002967	complement(2553676..2555124)	6030	664.04	694.73	1449	2739038	6030	6030
TDE2079	NC_002967	complement(2107608..2109125)	6317	664.03	694.72	1518	2741206	6317	6317
glyS	NC_002967	25586..26941	5642	663.93	694.61	1356	2741635	5642	5642
TDE2607	NC_002967	2648726..2649394	2782	663.56	694.23	669	2741311	2782	2782
grpE	NC_002967	659985..660728	3082	661.01	691.56	744	2739352	3082	3082
rpsN	NC_002967	812504..812689	765	656.29	686.62	186	2740658	765	765
TDE2281	NC_002967	complement(2317510..2318583)	4405	654.47	684.72	1074	2740031	4405	4405
rplI	NC_002967	complement(1728733..1729332)	2442	649.44	679.46	600	2740130	2442	2442
nqrD	NC_002967	complement(854957..855616)	2686	649.4	679.41	660	2739519	2686	2686
atpD	NC_002967	complement(1733013..1733627)	2502	649.17	679.18	615	2740136	2502	2502
TDE2420	NC_002967	complement(2445050..2449324)	17339	647.2	677.11	4275	2739845	17339	17339
TDE1009	NC_002967	complement(1033093..1035186)	8434	642.69	672.4	2094	2740989	8434	8434
TDE1018	NC_002967	1049367..1049795	1727	642.37	672.06	429	2740998	1727	1727
flgE	NC_002967	complement(2821209..2822600)	5560	637.36	666.82	1392	2740735	5560	5560
tnaA	NC_002967	complement(284807..286186)	5500	635.96	665.36	1380	2739676	5500	5500
fliL	NC_002967	complement(2818876..2819421)	2175	635.64	665.02	546	2740731	2175	2175
TDE0829	NC_002967	complement(850275..851567)	5146	635.07	664.42	1293	2739513	5146	5146
TDE2617	NC_002967	complement(2658433..2659434)	3974	632.86	662.11	1002	2740791	3974	3974
TDE0844	NC_002967	865026..867833	11035	627.08	656.06	2808	2739621	11035	11035
TDE1068	NC_002967	complement(1095784..1096776)	3885	624.29	653.15	993	2740829	3885	3885
metK	NC_002967	complement(2492689..2493858)	4571	623.41	652.22	1170	2739655	4571	4571
TDE1921	NC_002967	complement(1940409..1940819)	1599	620.8	649.5	411	2740419	1599	1599
TDE0833	NC_002967	853132..854157	3990	620.54	649.23	1026	2739517	3990	3990
grdD	NC_002967	complement(271918..273072)	4437	612.99	641.32	1155	2739834	4437	4437
TDE2086	NC_002967	2115017..2115535	1993	612.76	641.08	519	2740325	1993	1993
TDE0843	NC_002967	863990..865015	3934	611.84	640.11	1026	2739620	3934	3934
TDE1380	NC_002967	complement(1420823..1421374)	2108	609.37	637.53	552	2741141	2108	2108
TDE2767	NC_002967	complement(2820986..2821183)	756	609.26	637.42	198	2740734	756	756
TDE0100	NC_002967	complement(117064..119034)	7524	609.13	637.28	1971	2741715	7524	7524
TDE2529	NC_002967	complement(2557068..2557328)	996	608.93	637.07	261	2739041	996	996
TDE2290	NC_002967	2327617..2328243	2390	608.24	636.36	627	2740255	2390	2390
TDE2210	NC_002967	complement(2249484..2250791)	4937	602.29	630.12	1308	2739486	4937	4937
rpmB	NC_002967	complement(1017964..1018155)	724	601.71	629.52	192	2739068	724	724
TDE0389	NC_002967	440148..441386	4655	599.51	627.22	1239	2740321	4655	4655
TDE0354	NC_002967	398507..399061	2082	598.6	626.26	555	2740161	2082	2082
TDE2164	NC_002967	complement(2196338..2197045)	2643	595.68	623.21	708	2739150	2643	2643
dnaN	NC_002967	complement(263980..265083)	4107	593.61	621.05	1104	2739083	4107	4107
TDE2078	NC_002967	complement(2106878..2107606)	2710	593.18	620.6	729	2741205	2710	2710
TDE1741	NC_002967	1792932..1795472	9414	591.18	618.5	2541	2739199	9414	9414
TDE2132	NC_002967	complement(2162846..2163631)	2907	590.16	617.44	786	2739391	2907	2907
recA	NC_002967	894981..896225	4601	589.7	616.95	1245	2740919	4601	4601
troA	NC_002967	complement(1259635..1260573)	3456	587.29	614.44	939	2741168	3456	3456
gatC	NC_002967	complement(609288..609599)	1144	585.09	612.13	312	2741013	1144	1144
TDE1052	NC_002967	complement(1078802..1078960)	583	585.09	612.13	159	2741326	583	583
TDE2709	NC_002967	complement(2761784..2766448)	17039	582.83	609.77	4665	2739296	17039	17039
TDE1127	NC_002967	1158418..1160595	7929	580.91	607.76	2178	2739543	7929	7929
TDE0832	NC_002967	852689..853135	1625	580.09	606.9	447	2739516	1625	1625
TDE1233	NC_002967	1267343..1267669	1187	579.23	606	327	2741175	1187	1187
rpoB	NC_002967	complement(2449349..2452852)	12719	579.21	605.98	3504	2739846	12719	12719
TDE2131	NC_002967	complement(2162180..2162773)	2154	578.64	605.38	594	2739390	2154	2154
TDE0845	NC_002967	867935..868609	2445	577.99	604.71	675	2739622	2445	2445
TDE2778	NC_002967	complement(2829461..2829694)	845	576.22	602.85	234	2740745	845	845
TDE0114	NC_002967	complement(133671..134090)	1514	575.21	601.79	420	2741729	1514	1514
TDE2566	NC_002967	complement(2591422..2594277)	10280	574.36	600.9	2856	2739931	10280	10280
fliM	NC_002967	complement(2817827..2818861)	3723	573.98	600.51	1035	2740730	3723	3723
TDE2187	NC_002967	complement(2221237..2221638)	1444	573.18	599.67	402	2740209	1444	1444
TDE0753	NC_002967	793340..793978	2281	569.6	595.93	639	2739872	2281	2281
TDE1347	NC_002967	1387265..1388092	2941	566.78	592.97	828	2739448	2941	2941
TDE2699	NC_002967	2742856..2744523	5920	566.33	592.51	1668	2739286	5920	5920
TDE2592	NC_002967	2627166..2627792	2213	563.2	589.23	627	2741296	2213	2213
clpX	NC_002967	1727018..1728265	4396	562.07	588.05	1248	2740128	4396	4396
TDE2269	NC_002967	complement(2305021..2306010)	3483	561.39	587.34	990	2740019	3483	3483
TDE1520	NC_002967	1566491..1567336	2964	559.06	584.9	846	2739726	2964	2964
TDE1069	NC_002967	complement(1096773..1097789)	3558	558.25	584.06	1017	2740830	3558	3558
rpmA	NC_002967	complement(1803248..1803499)	880	557.22	582.98	252	2740594	880	880
TDE2226	NC_002967	2265501..2266472	3382	555.21	580.87	972	2739502	3382	3382
TDE2318	NC_002967	2355005..2355928	3210	554.35	579.97	924	2739413	3210	3210
TDE0132	NC_002967	152186..152356	593	553.36	578.93	171	2739444	593	593
ptrB	NC_002967	complement(2173173..2175230)	7124	552.36	577.89	2058	2739399	7124	7124
TDE0200	NC_002967	234761..235432	2321	551.13	576.6	672	2739016	2321	2321
apt	NC_002967	complement(1736845..1737417)	1979	551.11	576.58	573	2740139	1979	1979
flgB	NC_002967	1245514..1245933	1446	549.37	574.76	420	2740106	1446	1446
TDE0408	NC_002967	complement(460626..461462)	2870	547.15	572.44	837	2740154	2870	2870
TDE2001	NC_002967	complement(2019865..2021658)	6132	545.42	570.62	1794	2740454	6132	6132
TDE2735	NC_002967	2790294..2791676	4719	544.47	569.64	1383	2740954	4719	4719
flgD	NC_002967	complement(2822613..2823122)	1732	541.91	566.95	510	2740736	1732	1732
TDE0626	NC_002967	658230..659744	5132	540.53	565.52	1515	2740471	5132	5132
arcC	NC_002967	complement(2498611..2499540)	3141	538.93	563.84	930	2741449	3141	3141
TDE1693	NC_002967	complement(1748528..1749316)	2659	537.76	562.62	789	2740148	2659	2659
TDE1070	NC_002967	complement(1097790..1098815)	3452	536.87	561.69	1026	2740831	3452	3452
TDE0300	NC_002967	330983..332413	4805	535.8	560.56	1431	2740287	4805	4805
TDE0654	NC_002967	689746..690918	3919	533.12	557.76	1173	2739202	3919	3919
cheB	NC_002967	682940..684058	3738	533.04	557.67	1119	2740479	3738	3738
TDE1067	NC_002967	complement(1094634..1095791)	3846	529.97	554.46	1158	2740828	3846	3846
TDE0586	NC_002967	625386..625700	1046	529.87	554.36	315	2741022	1046	1046
TDE2183	NC_002967	2215339..2215995	2181	529.71	554.19	657	2740205	2181	2181
TDE1414	NC_002967	1456952..1458088	3766	528.53	552.96	1137	2739691	3766	3766
TDE0040	NC_002967	complement(45866..47518)	5472	528.23	552.64	1653	2741655	5472	5472
cobO	NC_002967	245691..246206	1708	528.18	552.6	516	2739367	1708	1708
mtrF	NC_002967	2364874..2366424	5130	527.78	552.17	1551	2739423	5130	5130
TDE1415	NC_002967	1458081..1459931	6099	525.77	550.08	1851	2739692	6099	6099
adk	NC_002967	1147058..1147687	2070	524.3	548.53	630	2739528	2070	2070
TDE0987	NC_002967	1014181..1015137	3129	521.72	545.84	957	2739064	3129	3129
TDE1728	NC_002967	complement(1781306..1783324)	6594	521.15	545.23	2019	2739186	6594	6594
TDE1051	NC_002967	complement(1078302..1078586)	925	517.9	541.83	285	2741325	925	925
TDE0878	NC_002967	899792..899989	641	516.58	540.46	198	2740925	641	641
clpP_1	NC_002967	1726432..1727025	1923	516.58	540.46	594	2740127	1923	1923
gatA	NC_002967	complement(607816..609273)	4715	516.03	539.88	1458	2741012	4715	4715
alaS	NC_002967	complement(1708921..1710723)	5820	515.08	538.89	1803	2739000	5820	5820
TDE0652	NC_002967	688317..689051	2369	514.31	538.08	735	2740483	2369	2369
TDE0031	NC_002967	complement(38925..39185)	833	509.27	532.81	261	2741646	833	833
TDE1955	NC_002967	complement(1970280..1970990)	2269	509.23	532.76	711	2741518	2269	2269
clpP_2	NC_002967	2417877..2418479	1917	507.29	530.73	603	2740690	1917	1917
TDE1240	NC_002967	1271520..1272422	2858	505.04	528.38	903	2741182	2858	2858
TDE0025	NC_002967	complement(31191..31649)	1452	504.78	528.11	459	2741640	1452	1452
infA	NC_002967	complement(2115558..2115776)	690	502.75	525.99	219	2740326	690	690
TDE2729	NC_002967	complement(2785846..2786547)	2199	499.85	522.95	702	2740948	2199	2199
TDE2738	NC_002967	2792903..2794633	5416	499.26	522.34	1731	2740957	5416	5416
TDE0102	NC_002967	121315..122607	4024	496.6	519.55	1293	2741717	4024	4024
ppdK	NC_002967	1548181..1550982	8715	496.3	519.24	2802	2739902	8715	8715
TDE1742	NC_002967	complement(1795743..1797668)	5987	496.02	518.95	1926	2739200	5987	5987
TDE2130	NC_002967	complement(2161664..2162149)	1507	494.79	517.66	486	2739389	1507	1507
motA	NC_002967	complement(2820185..2820964)	2412	493.44	516.24	780	2740733	2412	2412
TDE1482	NC_002967	1527036..1528793	5428	492.68	515.46	1758	2739883	5428	5428
TDE2465	NC_002967	complement(2489481..2489741)	804	491.54	514.26	261	2739650	804	804
TDE0939	NC_002967	962339..963274	2878	490.64	513.32	936	2740972	2878	2878
TDE2549	NC_002967	2573425..2575524	6397	486.08	508.54	2100	2739914	6397	6397
htpG	NC_002967	complement(2503456..2505378)	5836	484.27	506.65	1923	2741453	5836	5836
mreB	NC_002967	1389426..1390460	3140	484.1	506.48	1035	2739450	3140	3140
TDE1346	NC_002967	1385359..1387218	5592	479.74	501.91	1860	2739447	5592	5592
TDE2228	NC_002967	complement(2267377..2268822)	4347	479.7	501.87	1446	2741333	4347	4347
TDE1272	NC_002967	complement(1306080..1307066)	2959	478.38	500.49	987	2740565	2959	2959
TDE2439	NC_002967	complement(2469360..2470451)	3272	478.12	500.22	1092	2739864	3272	3272
pnp	NC_002967	1068464..1070560	6263	476.58	498.6	2097	2741315	6263	6263
TDE0067	NC_002967	complement(74031..75278)	3713	474.74	496.68	1248	2741682	3713	3713
TDE0056	NC_002967	65846..66052	613	472.54	494.38	207	2741671	613	613
TDE0205	NC_002967	238684..239748	3153	472.41	494.25	1065	2739811	3153	3153
TDE1416	NC_002967	1459936..1460787	2518	471.59	493.39	852	2739693	2518	2518
fliY	NC_002967	complement(2816653..2817834)	3491	471.28	493.06	1182	2740729	3491	3491
TDE2751	NC_002967	2807710..2809254	4539	468.79	490.46	1545	2740718	4539	4539
prs	NC_002967	complement(2780961..2782217)	3688	468.17	489.81	1257	2740942	3688	3688
TDE0188	NC_002967	224861..225760	2640	468.07	489.7	900	2741035	2640	2640
msrA	NC_002967	complement(744571..745524)	2795	467.5	489.11	954	2740616	2795	2795
TDE1089	NC_002967	complement(1120060..1121034)	2856	467.41	489.02	975	2739101	2856	2856
TDE0265	NC_002967	complement(297353..297608)	746	464.99	486.48	256	2741249	746	746
TDE0607	NC_002967	complement(644215..644970)	2194	463.09	484.49	756	2739163	2194	2194
TDE2528	NC_002967	complement(2556310..2557002)	2011	463.05	484.45	693	2739040	2011	2011
TDE2608	NC_002967	2649415..2650533	3234	461.17	482.48	1119	2740782	3234	3234
megL	NC_002967	complement(2237340..2238545)	3483	460.84	482.14	1206	2739476	3483	3483
TDE0653	NC_002967	689063..689734	1937	459.95	481.21	672	2739201	1937	1937
TDE1290	NC_002967	1327539..1328708	3368	459.34	480.57	1170	2741044	3368	3368
dmcA	NC_002967	complement(388140..390329)	6282	457.72	478.88	2190	2741243	6282	6282
TDE2567	NC_002967	complement(2594288..2595166)	2520	457.47	478.61	879	2739932	2520	2520
TDE2047	NC_002967	complement(2076148..2076441)	841	456.45	477.55	294	2740641	841	841
ftsH	NC_002967	524641..526617	5646	455.7	476.76	1977	2739224	5646	5646
TDE0824	NC_002967	complement(845316..845966)	1853	454.19	475.19	651	2739508	1853	1853
TDE2072	NC_002967	2098953..2099255	862	453.95	474.94	303	2741199	862	862
pheS	NC_002967	complement(128923..130470)	4401	453.66	474.62	1548	2741724	4401	4401
TDE0996	NC_002967	1022625..1024058	4058	451.55	472.43	1434	2739073	4058	4058
fliK	NC_002967	complement(2823134..2824507)	3874	449.9	470.7	1374	2740737	3874	3874
TDE1460	NC_002967	complement(1508797..1511181)	6683	447.13	467.79	2385	2741575	6683	6683
arcA	NC_002967	508793..510025	3454	447	467.66	1233	2740748	3454	3454
TDE0955	NC_002967	978982..979590	1705	446.74	467.39	609	2740763	1705	1705
TDE2300	NC_002967	complement(2340043..2341524)	4141	445.87	466.47	1482	2740265	4141	4141
TDE0212	NC_002967	complement(247348..248325)	2727	444.93	465.5	978	2739369	2727	2727
TDE0803	NC_002967	825457..826935	4113	443.75	464.26	1479	2739545	4113	4113
TDE2350	NC_002967	complement(2386143..2386751)	1690	442.81	463.28	609	2739959	1690	1690
hutU	NC_002967	2646587..2648611	5595	440.88	461.26	2025	2741310	5595	5595
TDE1328	NC_002967	complement(1363052..1363492)	1215	439.63	459.95	441	2741062	1215	1215
brnQ	NC_002967	complement(1909590..1910978)	3764	432.41	452.39	1389	2739118	3764	3764
TDE1481	NC_002967	1525797..1526933	3065	430.15	450.03	1137	2739882	3065	3065
rpmD	NC_002967	814557..814742	500	428.95	448.77	186	2740663	500	500
gpmA	NC_002967	complement(1755606..1756349)	1998	428.52	448.32	744	2740869	1998	1998
hprA	NC_002967	complement(1663845..1664813)	2601	428.32	448.11	969	2740857	2601	2601
TDE2408	NC_002967	complement(2435307..2435477)	459	428.32	448.11	171	2740710	459	459
rpmC	NC_002967	810737..810946	561	426.28	445.98	210	2740653	561	561
TDE2325	NC_002967	2360092..2361237	3057	425.66	445.33	1146	2739420	3057	3057
thrS	NC_002967	1121246..1123003	4647	421.79	441.29	1758	2739102	4647	4647
TDE1406	NC_002967	complement(1448767..1449468)	1850	420.52	439.95	702	2741273	1850	1850
fliG	NC_002967	1248581..1249630	2767	420.5	439.94	1050	2740110	2767	2767
TDE0947	NC_002967	complement(968804..970882)	5475	420.22	439.64	2079	2740980	5475	5475
TDE0048	NC_002967	complement(57277..57912)	1670	418.99	438.36	636	2741663	1670	1670
TDE0322	NC_002967	complement(355196..355495)	781	415.41	434.61	300	2739329	781	781
TDE1420	NC_002967	1464515..1465714	3111	413.68	432.8	1200	2739697	3111	3111
TDE0444	NC_002967	499106..499831	1877	412.55	431.62	726	2740426	1877	1877
TDE0873	NC_002967	896283..897059	2001	410.94	429.93	777	2740920	2001	2001
TDE2315	NC_002967	2352412..2353239	2131	410.68	429.66	828	2740280	2131	2131
TDE1426	NC_002967	1468759..1469865	2839	409.23	428.14	1107	2739703	2839	2839
TDE2694	NC_002967	complement(2734169..2736391)	5686	408.15	427.01	2223	2739281	5686	5686
TDE2662	NC_002967	complement(2697877..2698740)	2207	407.6	426.44	864	2741107	2207	2207
thyX	NC_002967	342956..343756	2042	406.79	425.59	801	2740510	2042	2042
TDE1286	NC_002967	1322197..1322877	1714	401.62	420.18	681	2741040	1714	1714
TDE1125	NC_002967	complement(1156274..1157647)	3452	400.9	419.42	1374	2739541	3452	3452
TDE1643	NC_002967	complement(1693649..1694641)	2494	400.77	419.29	993	2739752	2494	2494
TDE2188	NC_002967	complement(2221664..2223211)	3842	396.04	414.34	1548	2740210	3842	3842
TDE1424	NC_002967	1467275..1467691	1031	394.52	412.76	417	2739701	1031	1031
TDE2178	NC_002967	complement(2206773..2208848)	5130	394.31	412.53	2076	2740200	5130	5130
TDE2396	NC_002967	complement(2423740..2425488)	4313	393.49	411.68	1749	2740698	4313	4313
TDE1456	NC_002967	complement(1503402..1504829)	3515	392.78	410.93	1428	2741419	3515	3515
TDE1296	NC_002967	complement(1333554..1333844)	716	392.62	410.76	291	2741050	716	716
TDE1354	NC_002967	1395026..1395265	590	392.27	410.4	240	2739455	590	590
TDE0111	NC_002967	131755..132174	1031	391.7	409.81	420	2741726	1031	1031
TDE2161	NC_002967	2194230..2194784	1362	391.59	409.69	555	2739147	1362	1362
TDE2244	NC_002967	2283160..2284380	2992	391.02	409.09	1221	2741349	2992	2992
TDE2186	NC_002967	2219488..2221143	4055	390.73	408.79	1656	2740208	4055	4055
TDE1618	NC_002967	1665440..1666276	2049	390.63	408.68	837	2740859	2049	2049
TDE1716	NC_002967	complement(1770941..1771318)	925	390.48	408.53	378	2740888	925	925
TDE0489	NC_002967	complement(545246..546145)	2201	390.23	408.27	900	2741394	2201	2201
TDE2406	NC_002967	complement(2432137..2433603)	3583	389.73	407.74	1467	2740708	3583	3583
secA	NC_002967	complement(1918212..1920980)	6760	389.56	407.56	2769	2739127	6760	6760
gbsA	NC_002967	complement(90818..92302)	3623	389.3	407.3	1485	2741695	3623	3623
gatB	NC_002967	complement(606342..607823)	3606	388.26	406.21	1482	2741011	3606	3606
TDE1519	NC_002967	1565741..1566412	1632	387.52	405.43	672	2739725	1632	1632
fliF	NC_002967	1246876..1248579	4126	386.37	404.23	1704	2740109	4126	4126
lpdA	NC_002967	complement(1677243..1678604)	3278	384.04	401.79	1362	2739738	3278	3278
TDE1024	NC_002967	1055715..1057094	3318	383.66	401.39	1380	2741503	3318	3318
motB	NC_002967	complement(2819464..2820183)	1724	382.08	399.74	720	2740732	1724	1724
TDE0839	NC_002967	complement(858724..859431)	1695	382.02	399.67	708	2739616	1695	1695
TDE1332	NC_002967	1368182..1369138	2289	381.66	399.3	957	2741066	2289	2289
TDE1056	NC_002967	1085350..1085955	1449	381.54	399.18	606	2740817	1449	1449
TDE1012	NC_002967	1041533..1043986	5861	381.11	398.72	2454	2740992	5861	5861
TDE0603	NC_002967	641028..641945	2188	380.32	397.9	918	2739159	2188	2188
TDE0754	NC_002967	793962..794567	1441	379.44	396.97	606	2739873	1441	1441
purC	NC_002967	722867..723817	2261	379.37	396.91	951	2740245	2261	2261
TDE1108	NC_002967	complement(1142503..1142949)	1062	379.11	396.63	447	2740238	1062	1062
TDE1126	NC_002967	1157685..1158425	1748	376.42	393.82	741	2739542	1748	1748
citE	NC_002967	complement(1681659..1682528)	2046	375.26	392.61	870	2739741	2046	2046
TDE2351	NC_002967	2386873..2387364	1156	374.92	392.25	492	2739960	1156	1156
dnaG	NC_002967	1383579..1385366	4201	374.91	392.24	1788	2739446	4201	4201
pepT	NC_002967	947987..949192	2827	374.05	391.33	1206	2740390	2827	2827
TDE1590	NC_002967	1637656..1638681	2396	372.64	389.86	1026	2739787	2396	2396
TDE1122	NC_002967	complement(1153463..1153801)	789	371.39	388.55	339	2739538	789	789
tpiA	NC_002967	1269626..1270378	1749	370.63	387.76	753	2741178	1749	1749
TDE1269	NC_002967	complement(1303923..1304612)	1602	370.48	387.6	690	2740562	1602	1602
TDE2252	NC_002967	2290936..2291133	459	369.91	387.01	198	2741357	459	459
TDE2595	NC_002967	complement(2630124..2631170)	2422	369.13	386.19	1047	2741299	2422	2422
TDE0153	NC_002967	complement(174578..176275)	3919	368.29	385.31	1698	2741741	3919	3919
recQ	NC_002967	complement(358838..360718)	4340	368.17	385.19	1881	2739333	4340	4340
nusB	NC_002967	complement(1707320..1707730)	947	367.67	384.66	411	2738998	947	947
flgK	NC_002967	2387375..2389246	4304	366.87	383.83	1872	2739961	4304	4304
rpe	NC_002967	complement(2632126..2632755)	1448	366.75	383.71	630	2741301	1448	1448
TDE2392	NC_002967	complement(2421763..2422440)	1557	366.44	383.38	678	2740694	1557	1557
gltA	NC_002967	complement(459101..460612)	3470	366.21	383.13	1512	2740153	3470	3470
TDE2492	NC_002967	complement(2515599..2516504)	2077	365.81	382.72	906	2741465	2077	2077
TDE0630	NC_002967	663980..665431	3319	364.74	381.6	1452	2739355	3319	3319
TDE2405	NC_002967	complement(2430806..2432140)	3049	364.44	381.28	1335	2740707	3049	3049
TDE2144	NC_002967	complement(2180541..2181836)	2959	364.32	381.16	1296	2739130	2959	2959
metG	NC_002967	1090647..1093028	5422	363.22	380	2382	2740824	5422	5422
citD	NC_002967	complement(1682518..1682781)	600	362.66	379.42	264	2739742	600	600
TDE2353	NC_002967	2389269..2390516	2831	361.97	378.7	1248	2739962	2831	2831
TDE0841	NC_002967	complement(861026..861688)	1498	360.53	377.2	663	2739618	1498	1498
infB	NC_002967	complement(1138282..1140972)	6078	360.41	377.07	2691	2740236	6078	6078
TDE1111	NC_002967	1145770..1146999	2769	359.22	375.83	1230	2739527	2769	2769
TDE2616	NC_002967	complement(2657770..2658429)	1483	358.55	375.12	660	2740790	1483	1483
TDE2596	NC_002967	complement(2631167..2632129)	2153	356.75	373.24	963	2741300	2153	2153
purQ	NC_002967	complement(1447952..1448764)	1817	356.63	373.11	813	2741272	1817	1817
TDE0160	NC_002967	complement(187235..187786)	1231	355.85	372.3	552	2741761	1231	1231
TDE2672	NC_002967	2710350..2711690	2984	355.07	371.48	1341	2741117	2984	2984
TDE2108	NC_002967	complement(2132992..2133585)	1306	350.84	367.05	594	2740347	1306	1306
TDE1807	NC_002967	complement(1843524..1843856)	732	350.76	366.98	333	2739237	732	732
TDE2371	NC_002967	2403723..2404556	1831	350.32	366.52	834	2739980	1831	1831
pyk	NC_002967	2561032..2562447	3108	350.24	366.43	1416	2739047	3108	3108
TDE0760	NC_002967	799576..800073	1093	350.22	366.4	498	2739879	1093	1093
TDE2466	NC_002967	complement(2489741..2489950)	459	348.77	364.89	210	2739651	459	459
TDE0017	NC_002967	complement(21998..23026)	2247	348.45	364.55	1029	2741632	2247	2247
TDE2712	NC_002967	2769148..2769675	1151	347.85	363.92	528	2740931	1151	1151
sppA	NC_002967	complement(336880..338709)	3963	345.56	361.53	1830	2741027	3963	3963
asnC	NC_002967	complement(1004069..1005490)	3071	344.61	360.54	1422	2740552	3071	3071
TDE1944	NC_002967	1960574..1961131	1204	344.3	360.22	558	2740184	1204	1204
aspS	NC_002967	1634173..1635945	3807	342.63	358.46	1773	2739784	3807	3807
TDE1195	NC_002967	complement(1227724..1229781)	4410	341.93	357.74	2058	2741156	4410	4410
TDE1110	NC_002967	1144412..1145731	2820	340.9	356.65	1320	2739526	2820	2820
TDE1245	NC_002967	complement(1277995..1278984)	2107	339.61	355.3	990	2741421	2107	2107
TDE2271	NC_002967	complement(2308571..2309155)	1242	338.78	354.43	585	2740021	1242	1242
TDE1270	NC_002967	complement(1304667..1305101)	923	338.58	354.23	435	2740563	923	923
TDE2163	NC_002967	complement(2195623..2196303)	1442	337.88	353.5	681	2739149	1442	1442
fliH	NC_002967	1249651..1250577	1962	337.73	353.34	927	2740111	1962	1962
arcB	NC_002967	complement(2810851..2811870)	2158	337.6	353.2	1020	2740721	2158	2158
TDE0120	NC_002967	137788..138987	2538	337.49	353.09	1200	2741735	2538	2538
TDE2545	NC_002967	complement(2571260..2571904)	1363	337.2	352.78	645	2739910	1363	1363
TDE0079	NC_002967	complement(90185..90760)	1217	337.14	352.73	576	2741694	1217	1217
TDE0650	NC_002967	684837..685871	2182	336.4	351.95	1035	2740481	2182	2182
TDE0199	NC_002967	complement(234289..234798)	1075	336.35	351.89	510	2739015	1075	1075
TDE0677	NC_002967	715518..716111	1252	336.33	351.87	594	2739670	1252	1252
TDE2403	NC_002967	complement(2428731..2429372)	1353	336.29	351.83	642	2740705	1353	1353
TDE0605	NC_002967	complement(642721..643305)	1232	336.05	351.58	585	2739161	1232	1232
hutI	NC_002967	complement(56010..57251)	2615	335.97	351.5	1242	2741662	2615	2615
TDE1521	NC_002967	1567351..1567914	1182	334.42	349.87	564	2739727	1182	1182
TDE1707	NC_002967	complement(1762865..1763281)	872	333.68	349.1	417	2740879	872	872
TDE0323	NC_002967	complement(355840..357285)	3010	332.16	347.51	1446	2739330	3010	3010
TDE1334	NC_002967	1370284..1370934	1345	329.68	344.91	651	2741068	1345	1345
TDE0332	NC_002967	371080..371706	1295	329.57	344.8	627	2741548	1295	1295
TDE1879	NC_002967	complement(1900789..1902535)	3606	329.37	344.59	1747	2739108	3606	3606
TDE2435	NC_002967	complement(2465956..2466552)	1232	329.29	344.51	597	2739860	1232	1232
TDE1382	NC_002967	1422140..1422493	730	329.05	344.26	354	2741143	730	730
TDE1687	NC_002967	complement(1741850..1744132)	4702	328.64	343.83	2283	2740142	4702	4702
frr	NC_002967	complement(2382036..2382593)	1149	328.57	343.76	558	2739440	1149	1149
TDE2594	NC_002967	complement(2629020..2630120)	2266	328.41	343.59	1101	2741298	2266	2266
TDE0419	NC_002967	471063..472346	2630	326.84	341.95	1284	2739060	2630	2630
TDE0823	NC_002967	844881..845312	884	326.52	341.62	432	2739507	884	884
tyrS	NC_002967	complement(881968..883188)	2494	325.93	341	1221	2741372	2494	2494
pyrB	NC_002967	complement(148782..150389)	3283	325.79	340.84	1608	2739612	3283	3283
TDE2684	NC_002967	complement(2724270..2724938)	1365	325.58	340.63	669	2739271	1365	1365
TDE0472	NC_002967	528516..528734	446	324.97	339.99	219	2740519	446	446
TDE0585	NC_002967	complement(623228..625114)	3815	322.6	337.51	1887	2741021	3815	3815
TDE2611	NC_002967	2652120..2654339	4468	321.15	335.99	2220	2740785	4468	4468
TDE0022	NC_002967	28012..28581	1147	321.1	335.94	570	2741637	1147	1147
TDE1398	NC_002967	1437332..1439518	4399	320.96	335.8	2187	2741265	4399	4399
sufC	NC_002967	703693..704433	1490	320.86	335.69	741	2739214	1490	1490
TDE2322	NC_002967	complement(2357424..2357900)	958	320.48	335.29	477	2739417	958	958
TDE1947	NC_002967	complement(1962607..1963539)	1873	320.33	335.14	933	2740187	1873	1873
murC	NC_002967	1116468..1117910	2894	320.02	334.81	1443	2739097	2894	2894
citF	NC_002967	complement(1680150..1681646)	2998	319.56	334.33	1497	2739740	2998	2998
prfB	NC_002967	complement(2075020..2076142)	2249	319.56	334.33	1123	2740640	2249	2249
TDE0940	NC_002967	963276..963695	840	319.14	333.89	420	2740973	840	840
TDE1619	NC_002967	1666269..1666658	778	318.32	333.03	390	2740860	778	778
grdB-1	NC_002967	complement(88835..90166)	2657	318.3	333.01	1332	2741693	2657	2657
pgk	NC_002967	complement(1769593..1770852)	2510	317.87	332.56	1260	2740887	2510	2510
galM	NC_002967	1396835..1397890	2100	317.32	331.99	1056	2739458	2100	2100
TDE0632	NC_002967	667571..667894	644	317.17	331.83	324	2739357	644	644
TDE1019	NC_002967	complement(1049792..1051639)	3665	316.46	331.09	1848	2740999	3665	3665
TDE0826	NC_002967	847744..847920	351	316.43	331.06	177	2739510	351	351
TDE0606	NC_002967	complement(643329..644222)	1770	315.92	330.53	894	2739162	1770	1770
TDE1548	NC_002967	1591975..1592262	567	314.15	328.67	288	2740910	567	567
TDE1066	NC_002967	complement(1094425..1094634)	413	313.82	328.32	210	2740827	413	413
serS	NC_002967	complement(2344325..2345593)	2495	313.73	328.23	1269	2740272	2495	2495
cysS	NC_002967	complement(109867..111345)	2906	313.53	328.02	1479	2741707	2906	2906
TDE1419	NC_002967	1463476..1464513	2038	313.3	327.78	1038	2739696	2038	2038
TDE1121	NC_002967	complement(1152904..1153446)	1066	313.26	327.74	543	2739537	1066	1066
galE	NC_002967	complement(1805611..1806630)	1997	312.41	326.85	1020	2740598	1997	1997
TDE1469	NC_002967	complement(1517423..1517854)	845	312.12	326.55	432	2741584	845	845
TDE1425	NC_002967	1467688..1468695	1971	312.01	326.43	1008	2739702	1971	1971
def	NC_002967	complement(1695633..1696142)	996	311.63	326.03	510	2739754	996	996
gltX	NC_002967	237108..238628	2968	311.37	325.77	1521	2739810	2968	2968
TDE1545	NC_002967	1588470..1589072	1174	310.67	325.03	603	2740907	1174	1174
TDE0089	NC_002967	complement(106965..108644)	3266	310.21	324.55	1680	2741704	3266	3266
TDE0958	NC_002967	981180..982091	1770	309.69	324	912	2740766	1770	1770
TDE2184	NC_002967	2216002..2218182	4228	309.33	323.63	2181	2740206	4228	4228
nrdD	NC_002967	1366008..1368134	4123	309.31	323.61	2127	2741065	4123	4123
purM	NC_002967	complement(1300578..1301678)	2134	309.28	323.58	1101	2740559	2134	2134
TDE1435	NC_002967	1478443..1479603	2248	308.97	323.25	1161	2741398	2248	2248
TDE1174	NC_002967	complement(1202741..1203490)	1452	308.92	323.2	750	2740071	1452	1452
TDE0752	NC_002967	791493..793322	3538	308.5	322.76	1830	2739871	3538	3538
TDE2193	NC_002967	complement(2229353..2229850)	962	308.24	322.49	498	2740215	962	962
TDE2395	NC_002967	complement(2422834..2423544)	1373	308.14	322.38	711	2740697	1373	1373
TDE0214	NC_002967	complement(249595..250539)	1815	306.47	320.64	945	2739371	1815	1815
TDE1293	NC_002967	complement(1330711..1332093)	2655	306.33	320.49	1383	2741047	2655	2655
TDE2293	NC_002967	complement(2329415..2332660)	6226	306.06	320.21	3246	2740258	6226	6226
TDE1333	NC_002967	1369144..1370208	2034	304.75	318.84	1065	2741067	2034	2034
TDE0026	NC_002967	complement(31916..33106)	2272	304.4	318.47	1191	2741641	2272	2272
TDE1471	NC_002967	complement(1518235..1518837)	1149	304.05	318.11	603	2741586	1149	1149
TDE1008	NC_002967	1032246..1032866	1182	303.72	317.76	621	2740988	1182	1182
prtB	NC_002967	complement(387163..387987)	1567	303.08	317.09	825	2741242	1567	1567
TDE0051	NC_002967	complement(60163..61314)	2188	303.07	317.08	1152	2741666	2188	2188
TDE0664	NC_002967	698520..699788	2408	302.79	316.79	1269	2739212	2408	2408
TDE2117	NC_002967	2147946..2149235	2443	302.19	316.16	1290	2739376	2443	2443
TDE2245	NC_002967	2284380..2286197	3443	302.2	316.16	1818	2741350	3443	3443
TDE1696	NC_002967	complement(1754110..1755591)	2800	301.48	315.41	1482	2740868	2800	2800
TDE2297	NC_002967	complement(2336429..2337109)	1284	300.86	314.77	681	2740262	1284	1284
TDE2536	NC_002967	2562460..2563401	1773	300.33	314.22	942	2739048	1773	1773
TDE1884	NC_002967	complement(1905964..1906947)	1850	300	313.87	984	2739113	1850	1850
TDE2730	NC_002967	2786726..2787499	1454	299.76	313.61	774	2740949	1454	1454
TDE1128	NC_002967	1160676..1161845	2194	299.23	313.06	1170	2739544	2194	2194
ddl	NC_002967	2414439..2415545	2066	297.8	311.57	1107	2740687	2066	2066
TDE0187	NC_002967	223985..224752	1430	297.11	310.85	768	2741034	1430	1430
TDE1636	NC_002967	complement(1683607..1686045)	4531	296.44	310.14	2439	2739745	4531	4531
TDE1418	NC_002967	1462058..1463440	2569	296.41	310.11	1383	2739695	2569	2569
TDE2219	NC_002967	complement(2259051..2260736)	3130	296.23	309.93	1686	2739495	3130	3130
TDE0202	NC_002967	complement(235960..236982)	1895	295.58	309.25	1023	2739018	1895	1895
TDE0066	NC_002967	complement(73426..74016)	1093	295.11	308.75	591	2741681	1093	1093
TDE2028	NC_002967	2053063..2057079	7425	294.95	308.58	4017	2740375	7425	7425
nusA	NC_002967	complement(1140980..1142467)	2745	294.37	307.97	1488	2740237	2745	2745
flgG-1	NC_002967	1030567..1031379	1495	293.43	306.99	813	2740986	1495	1495
TDE1231	NC_002967	complement(1263569..1265293)	3170	293.24	306.79	1725	2741173	3170	3170
TDE2753	NC_002967	complement(2809648..2810739)	1993	291.23	304.69	1092	2740720	1993	1993
TDE0874	NC_002967	897079..897594	941	291	304.45	516	2740921	941	941
TDE0068	NC_002967	75437..76672	2252	290.74	304.17	1236	2741683	2252	2252
gyrB	NC_002967	1684..3600	3488	290.34	303.76	1917	2741616	3488	3488
TDE1327	NC_002967	complement(1361879..1363039)	2107	289.59	302.97	1161	2741061	2107	2107
TDE1404	NC_002967	complement(1446598..1447917)	2390	288.92	302.27	1320	2741271	2390	2390
TDE1423	NC_002967	1466926..1467273	628	287.96	301.27	348	2739700	628	628
TDE0708	NC_002967	744040..744555	928	286.98	300.24	516	2740615	928	928
TDE2231	NC_002967	2269778..2270599	1474	286.14	299.36	822	2741336	1474	1474
TDE0642	NC_002967	complement(678550..679254)	1264	286.09	299.31	705	2740473	1264	1264
pheT	NC_002967	1944124..1945878	3139	285.41	298.6	1755	2740167	3139	3139
TDE1429	NC_002967	1472584..1473567	1759	285.25	298.43	984	2739706	1759	1759
TDE0115	NC_002967	134194..134841	1157	284.91	298.08	648	2741730	1157	1157
ffh	NC_002967	complement(2116322..2117653)	2374	284.4	297.54	1332	2740328	2374	2374
TDE2106	NC_002967	complement(2131543..2131830)	513	284.23	297.37	288	2740345	513	513
TDE2123	NC_002967	2156164..2156469	545	284.2	297.33	306	2739382	545	545
TDE1915	NC_002967	complement(1932018..1933193)	2092	283.86	296.98	1176	2740413	2092	2092
TDE0631	NC_002967	665435..667561	3777	283.35	296.45	2127	2739356	3777	3777
TDE1397	NC_002967	1436154..1437320	2068	282.77	295.84	1167	2741264	2068	2068
TDE2598	NC_002967	complement(2632809..2633420)	1082	282.11	295.15	612	2741302	1082	1082
TDE1986	NC_002967	complement(2000373..2002283)	3365	280.98	293.96	1911	2740439	3365	3365
rho	NC_002967	1551807..1553453	2881	279.12	292.02	1647	2739904	2881	2881
TDE1021	NC_002967	complement(1052680..1053654)	1705	279.04	291.94	975	2741500	1705	1705
TDE1540	NC_002967	1584562..1585008	780	278.44	291.31	447	2740902	780	780
TDE0117	NC_002967	135753..136667	1595	278.16	291.01	915	2741732	1595	1595
TDE1713	NC_002967	complement(1768100..1768558)	800	278.12	290.97	459	2740885	800	800
hutH	NC_002967	626590..628113	2654	277.88	290.73	1524	2741551	2654	2654
xseB	NC_002967	2092046..2092282	412	277.39	290.21	237	2741193	412	412
TDE2671	NC_002967	complement(2708233..2710182)	3382	276.75	289.54	1950	2741116	3382	3382
TDE1806	NC_002967	complement(1843280..1843552)	473	276.47	289.25	273	2739236	473	473
TDE1888	NC_002967	complement(1909213..1909590)	652	275.23	287.96	378	2739117	652	652
pfk	NC_002967	complement(71425..72741)	2271	275.16	287.87	1317	2741679	2271	2271
TDE0072	NC_002967	81061..83199	3688	275.12	287.84	2139	2741687	3688	3688
TDE0967	NC_002967	992341..992589	429	274.92	287.63	249	2740775	429	429
TDE0956	NC_002967	979596..980390	1365	273.98	286.64	795	2740764	1365	1365
TDE1446	NC_002967	1492110..1492739	1081	273.8	286.45	630	2741409	1081	1081
TDE1078	NC_002967	1109879..1111105	2100	273.1	285.72	1227	2739090	2100	2100
trkA	NC_002967	104079..105479	2393	272.55	285.15	1401	2741702	2393	2393
TDE1310	NC_002967	1346102..1347400	2216	272.21	284.79	1299	2739568	2216	2216
TDE2150	NC_002967	complement(2187344..2188366)	1742	271.72	284.28	1023	2739136	1742	1742
TDE0118	NC_002967	complement(136664..137137)	805	271	283.52	474	2741733	805	805
TDE1470	NC_002967	complement(1517856..1518116)	443	270.84	283.36	261	2741585	443	443
TDE0027	NC_002967	complement(33093..34076)	1670	270.81	283.33	984	2741642	1670	1670
TDE1092	NC_002967	complement(1123896..1127255)	5699	270.65	283.16	3360	2740222	5699	5699
TDE1185	NC_002967	complement(1211687..1213063)	2331	270.12	282.6	1377	2740082	2331	2331
TDE1661	NC_002967	1715542..1715970	725	269.67	282.13	429	2739002	725	725
TDE1422	NC_002967	1465885..1466910	1733	269.52	281.98	1026	2739699	1733	1733
TDE1985	NC_002967	complement(1997645..2000419)	4677	268.94	281.37	2775	2740438	4677	4677
cheR	NC_002967	682084..682899	1371	268.1	280.49	816	2740478	1371	1371
TDE1478	NC_002967	complement(1523565..1524107)	912	268	280.39	543	2741593	912	912
TDE1427	NC_002967	1469853..1471250	2341	267.2	279.55	1398	2739704	2341	2341
TDE1274	NC_002967	complement(1308733..1309650)	1535	266.82	279.15	918	2740567	1535	1535
TDE0856	NC_002967	877251..878438	1979	265.81	278.1	1188	2741367	1979	1979
TDE1984	NC_002967	complement(1996444..1997655)	2019	265.82	278.1	1212	2740437	2019	2019
fliE	NC_002967	1246447..1246812	609	265.51	277.78	366	2740108	609	609
map	NC_002967	1787993..1788739	1241	265.09	277.35	747	2739191	1241	1241
nrdF	NC_002967	complement(374210..375265)	1754	265.04	277.29	1056	2739334	1754	1754
TDE2533	NC_002967	2559104..2560300	1978	263.68	275.87	1197	2739045	1978	1978
TDE2586	NC_002967	complement(2620341..2622179)	3034	263.26	275.43	1839	2741290	3034	3034
TDE2316	NC_002967	2353220..2354038	1351	263.22	275.39	819	2740281	1351	1351
lon	NC_002967	708078..710453	3899	261.85	273.95	2376	2739663	3899	3899
tmk	NC_002967	complement(2633424..2634053)	1032	261.39	273.47	630	2741303	1032	1032
TDE1417	NC_002967	1460796..1462031	2018	260.53	272.57	1236	2739694	2018	2018
mraW	NC_002967	1230532..1231479	1544	259.89	271.9	948	2741159	1544	1544
fliA	NC_002967	complement(2723457..2724245)	1285	259.88	271.89	789	2739270	1285	1285
flgG	NC_002967	1031401..1032195	1294	259.73	271.73	795	2740987	1294	1294
fliD	NC_002967	complement(1518847..1520805)	3177	258.78	270.74	1959	2741587	3177	3177
purN	NC_002967	complement(1917615..1918199)	948	258.58	270.53	585	2739126	948	948
TDE2518	NC_002967	complement(2543965..2544795)	1346	258.46	270.4	831	2739030	1346	1346
folD	NC_002967	complement(17848..18729)	1427	258.17	270.1	882	2741628	1427	1427
TDE1880	NC_002967	1902675..1903118	718	258.04	269.97	444	2739109	718	718
TDE0582	NC_002967	620523..621491	1564	257.55	269.45	969	2741018	1564	1564
TDE2501	NC_002967	2524913..2525887	1573	257.44	269.34	975	2741474	1573	1573
TDE0868	NC_002967	890525..891532	1626	257.4	269.3	1008	2740915	1626	1626
TDE0261	NC_002967	294782..295240	739	256.91	268.78	459	2739686	739	739
TDE0401	NC_002967	complement(451927..454320)	3853	256.82	268.69	2394	2739410	3853	3853
TDE0128	NC_002967	146380..148785	3864	256.26	268.11	2406	2739584	3864	3864
TDE0063	NC_002967	69854..71389	2465	256.08	267.91	1536	2741678	2465	2465
TDE0420	NC_002967	472358..473545	1904	255.74	267.56	1188	2739061	1904	1904
TDE0166	NC_002967	complement(195140..195961)	1317	255.66	267.48	822	2739599	1317	1317
TDE1989	NC_002967	complement(2005675..2006433)	1216	255.65	267.46	759	2740442	1216	1216
TDE0167	NC_002967	complement(195963..196664)	1124	255.49	267.3	702	2739600	1124	1124
TDE0473	NC_002967	528761..530860	3360	255.31	267.11	2100	2740520	3360	3360
TDE0174	NC_002967	206674..208110	2299	255.29	267.09	1437	2739347	2299	2299
TDE1431	NC_002967	1474534..1476030	2390	254.76	266.53	1497	2739708	2390	2390
flgC	NC_002967	1245957..1246412	726	254.05	265.79	456	2740107	726	726
TDE1909	NC_002967	complement(1926138..1926962)	1311	253.57	265.29	825	2740407	1311	1311
TDE0734	NC_002967	complement(774190..774769)	918	252.56	264.23	580	2740098	918	918
TDE1029	NC_002967	1058714..1059154	697	252.2	263.85	441	2741507	697	697
TDE2288	NC_002967	complement(2325252..2325734)	763	252.07	263.72	483	2740253	763	763
guaB	NC_002967	2702157..2703671	2386	251.31	262.92	1515	2741110	2386	2386
TDE0820	NC_002967	complement(843804..844463)	1036	250.47	262.05	660	2739504	1036	1036
deoC	NC_002967	505936..506586	1021	250.26	261.83	651	2740430	1021	1021
TDE0888	NC_002967	complement(904823..905065)	381	250.19	261.75	243	2739762	381	381
TDE0126	NC_002967	complement(144081..145727)	2579	249.86	261.41	1647	2739582	2579	2579
TDE0291	NC_002967	complement(320884..321150)	417	249.21	260.73	267	2741382	417	417
TDE1428	NC_002967	1471247..1472587	2091	248.81	260.31	1341	2739705	2091	2091
TDE1979	NC_002967	complement(1991845..1992075)	360	248.68	260.17	231	2741542	360	360
ldh	NC_002967	complement(395141..396088)	1477	248.61	260.1	948	2740158	1477	1477
TDE1171	NC_002967	1200315..1201118	1252	248.48	259.97	804	2740068	1252	1252
TDE0981	NC_002967	1005636..1006595	1494	248.33	259.81	960	2740553	1494	1494
TDE1292	NC_002967	complement(1329404..1330711)	2035	248.26	259.73	1308	2741046	2035	2035
TDE1926	NC_002967	1942635..1943723	1694	248.22	259.69	1089	2740166	1694	1694
TDE0228	NC_002967	complement(259701..260693)	1544	248.11	259.58	993	2739080	1544	1544
TDE2296	NC_002967	complement(2334373..2336427)	3193	247.93	259.39	2055	2740261	3193	3193
TDE1852	NC_002967	complement(1881204..1881956)	1168	247.51	258.95	753	2740041	1168	1168
TDE2716	NC_002967	2773335..2773991	1019	247.49	258.93	657	2740935	1019	1019
TDE0264	NC_002967	complement(297111..297377)	413	246.82	258.23	267	2741248	413	413
TDE1088	NC_002967	complement(1119365..1120045)	1052	246.5	257.89	681	2739100	1052	1052
TDE1295	NC_002967	complement(1332424..1333377)	1470	245.88	257.24	954	2741049	1470	1470
TDE0339	NC_002967	378011..378628	952	245.81	257.17	618	2739338	952	952
TDE1729	NC_002967	complement(1783379..1783846)	720	245.49	256.84	468	2739187	720	720
TDE1957	NC_002967	1971589..1972293	1084	245.35	256.69	705	2741520	1084	1084
TDE0443	NC_002967	498078..499052	1499	245.33	256.67	975	2740425	1499	1499
TDE2222	NC_002967	2263878..2264762	1360	245.21	256.55	885	2739498	1360	1360
tdeIIIR	NC_002967	930613..931389	1191	244.59	255.89	777	2739951	1191	1191
TDE1965	NC_002967	complement(1978985..1980241)	1925	244.37	255.66	1257	2741528	1925	1925
TDE1948	NC_002967	complement(1963544..1964641)	1678	243.86	255.13	1098	2740188	1678	1678
TDE0457	NC_002967	513665..514189	802	243.76	255.03	525	2740754	802	802
cobT	NC_002967	900114..901196	1654	243.7	254.96	1083	2740927	1654	1654
ftsZ	NC_002967	1236443..1237726	1960	243.58	254.84	1284	2741165	1960	1960
fliQ	NC_002967	61445..61714	412	243.49	254.74	270	2741667	412	412
TDE1433	NC_002967	1477340..1478362	1561	243.49	254.74	1023	2739710	1561	1561
nagB	NC_002967	complement(376385..377197)	1240	243.38	254.63	813	2739336	1240	1240
TDE1592	NC_002967	1639631..1641283	2521	243.36	254.61	1653	2739789	2521	2521
rnc	NC_002967	1057702..1058442	1130	243.34	254.58	741	2741505	1130	1130
TDE1857	NC_002967	complement(1884019..1884540)	795	243.02	254.25	522	2740046	795	795
TDE1546	NC_002967	1589069..1591264	3339	242.62	253.84	2196	2740908	3339	3339
TDE2081	NC_002967	2111669..2112589	1400	242.56	253.77	921	2741208	1400	1400
TDE2419	NC_002967	complement(2444113..2444859)	1134	242.24	253.43	747	2739844	1134	1134
TDE0139	NC_002967	complement(160211..162673)	3731	241.72	252.89	2463	2739343	3731	3731
TDE1711	NC_002967	complement(1765642..1766808)	1767	241.61	252.78	1167	2740883	1767	1767
TDE0725	NC_002967	763605..764780	1778	241.25	252.4	1176	2740089	1778	1778
TDE0537	NC_002967	579164..580138	1473	241.07	252.21	975	2741756	1473	1473
TDE1275	NC_002967	complement(1309660..1310613)	1439	240.69	251.82	954	2740568	1439	1439
recN	NC_002967	complement(1337521..1339206)	2543	240.68	251.8	1686	2741055	2543	2543
TDE2073	NC_002967	2099311..2100564	1891	240.63	251.75	1254	2741200	1891	1891
TDE1496	NC_002967	1540425..1543367	4430	240.19	251.29	2943	2739897	4430	4430
TDE1186	NC_002967	complement(1213075..1213575)	754	240.15	251.25	501	2740083	754	754
tkt	NC_002967	1342603..1344630	3042	239.35	250.42	2028	2739566	3042	3042
TDE2133	NC_002967	complement(2163619..2164413)	1188	238.45	249.47	795	2739392	1188	1188
TDE0065	NC_002967	complement(72912..73436)	782	237.68	248.67	525	2741680	782	782
TDE0113	NC_002967	132755..133669	1361	237.35	248.32	915	2741728	1361	1361
TDE2676	NC_002967	2714425..2715738	1946	236.32	247.24	1314	2741121	1946	1946
TDE2463	NC_002967	2488630..2489253	924	236.28	247.21	624	2739648	924	924
TDE1489	NC_002967	complement(1532820..1533662)	1246	235.85	246.75	843	2739890	1246	1246
TDE0597	NC_002967	complement(636109..637302)	1757	234.81	245.66	1194	2741560	1757	1757
TDE1510	NC_002967	1557320..1558588	1866	234.64	245.48	1269	2739716	1866	1866
TDE0952	NC_002967	975462..977006	2268	234.24	245.07	1545	2740760	2268	2268
TDE2057	NC_002967	complement(2085248..2085433)	273	234.21	245.03	186	2740651	273	273
TDE1588	NC_002967	1635953..1637026	1576	234.15	244.98	1074	2739785	1576	1576
TDE2693	NC_002967	2731273..2734074	4106	233.83	244.64	2802	2739280	4106	4106
ileS	NC_002967	complement(2698706..2702008)	4836	233.63	244.43	3303	2741108	4836	4836
argS	NC_002967	995319..997091	2594	233.46	244.25	1773	2740543	2594	2594
TDE1499	NC_002967	1545406..1546848	2106	232.88	243.65	1443	2739900	2106	2106
TDE1940	NC_002967	complement(1955534..1956598)	1552	232.54	243.28	1065	2740180	1552	1552
flhF	NC_002967	complement(2725875..2727215)	1953	232.39	243.13	1341	2739273	1953	1953
TDE1241	NC_002967	1272409..1274712	3347	231.8	242.52	2304	2741183	3347	3347
pyrG	NC_002967	2729561..2731171	2340	231.78	242.49	1611	2739279	2340	2340
fabF	NC_002967	complement(43126..44361)	1792	231.35	242.04	1236	2741653	1792	1792
TDE1309	NC_002967	1344675..1346102	2070	231.31	242	1428	2739567	2070	2070
TDE1490	NC_002967	complement(1533662..1534819)	1674	230.67	241.33	1158	2739891	1674	1674
TDE0446	NC_002967	501409..502908	2168	230.63	241.29	1500	2740428	2168	2168
TDE1045	NC_002967	1073380..1073799	606	230.23	240.88	420	2741319	606	606
TDE1432	NC_002967	1476018..1477337	1904	230.17	240.8	1320	2739709	1904	1904
TDE2647	NC_002967	complement(2686092..2687087)	1434	229.74	240.36	996	2741092	1434	1434
TDE1271	NC_002967	complement(1305119..1306090)	1399	229.67	240.28	972	2740564	1399	1399
eno	NC_002967	972150..973451	1870	229.18	239.77	1302	2740982	1870	1870
TDE1689	NC_002967	complement(1745897..1746655)	1088	228.74	239.31	759	2740144	1088	1088
deoD	NC_002967	517323..518024	1004	228.22	238.76	702	2739217	1004	1004
TDE1941	NC_002967	complement(1956595..1959375)	3967	227.62	238.14	2781	2740181	3967	3967
TDE0016	NC_002967	20597..21922	1883	226.6	237.07	1326	2741631	1883	1883
dxs	NC_002967	complement(1926966..1928927)	2786	226.58	237.06	1962	2740408	2786	2786
TDE0755	NC_002967	complement(794623..796098)	2088	225.73	236.16	1476	2739874	2088	2088
TDE2182	NC_002967	complement(2213125..2215125)	2828	225.52	235.94	2001	2740204	2828	2828
fusA-1	NC_002967	313762..315813	2898	225.36	235.77	2052	2741602	2898	2898
TDE1199	NC_002967	1231481..1231765	402	225.08	235.48	285	2741160	402	402
TDE1479	NC_002967	complement(1524181..1525182)	1413	225.02	235.42	1002	2741594	1413	1413
TDE0207	NC_002967	241742..243097	1911	224.88	235.27	1356	2739813	1911	1911
TDE1436	NC_002967	1479600..1482350	3876	224.82	235.21	2751	2741399	3876	3876
TDE2784	NC_002967	2836978..2838687	2409	224.8	235.19	1710	2739173	2409	2409
TDE2682	NC_002967	complement(2721478..2723448)	2775	224.66	235.04	1971	2739269	2775	2775
TDE1465	NC_002967	1513704..1514405	988	224.58	234.96	702	2741580	988	988
TDE2258	NC_002967	complement(2295424..2296491)	1503	224.56	234.94	1068	2740008	1503	1503
TDE0196	NC_002967	232711..232905	274	224.21	234.58	195	2741615	274	274
dnaJ	NC_002967	662727..663908	1658	223.83	234.17	1182	2739354	1658	1658
TDE1396	NC_002967	1435801..1436187	542	223.48	233.81	387	2741263	542	542
TDE2002	NC_002967	complement(2021689..2022285)	836	223.45	233.78	597	2740455	836	836
TDE1612	NC_002967	1660689..1661750	1486	223.28	233.6	1062	2740853	1486	1486
lepA	NC_002967	complement(1912302..1914107)	2523	222.92	233.22	1806	2739122	2523	2523
TDE1430	NC_002967	1473570..1474571	1399	222.79	233.09	1002	2739707	1399	1399
recR	NC_002967	1592280..1592867	819	222.26	232.53	588	2740911	819	819
TDE2048	NC_002967	2076551..2077954	1954	222.08	232.34	1404	2740642	1954	1954
TDE1919	NC_002967	complement(1938409..1939980)	2183	221.59	231.83	1572	2740417	2183	2183
mutS	NC_002967	2641616..2644291	3716	221.58	231.82	2676	2741307	3716	3716
grdE-1	NC_002967	complement(87512..88822)	1819	221.4	231.63	1311	2741692	1819	1819
clpB	NC_002967	complement(2362138..2364717)	3573	220.98	231.2	2580	2739422	3573	3573
TDE0889	NC_002967	905230..905874	893	220.92	231.13	645	2739763	893	893
TDE1544	NC_002967	1587294..1588406	1540	220.79	230.99	1113	2740906	1540	1540
purD	NC_002967	complement(1301717..1303030)	1818	220.77	230.98	1314	2740560	1818	1818
fleN	NC_002967	complement(2724986..2725873)	1228	220.66	230.86	888	2739272	1228	1228
TDE2104	NC_002967	complement(2128615..2131173)	3534	220.37	230.55	2559	2740343	3534	3534
TDE2341	NC_002967	complement(2377956..2379308)	1867	220.19	230.37	1353	2739436	1867	1867
TDE1945	NC_002967	complement(1961209..1961535)	451	220.08	230.25	327	2740185	451	451
TDE1298	NC_002967	complement(1334872..1335405)	735	219.63	229.78	534	2741052	735	735
gyrA	NC_002967	complement(324310..326757)	3365	219.34	229.48	2448	2740282	3365	3365
TDE1300	NC_002967	complement(1336700..1337509)	1113	219.26	229.39	810	2741054	1113	1113
TDE0993	NC_002967	complement(1019072..1020505)	1970	219.21	229.34	1434	2739070	1970	1970
pyrF	NC_002967	2135469..2136371	1239	218.94	229.06	903	2740349	1239	1239
TDE1938	NC_002967	1953780..1954646	1189	218.83	228.95	867	2740178	1189	1189
TDE1983	NC_002967	complement(1993466..1996429)	4062	218.68	228.79	2964	2740436	4062	4062
TDE2109	NC_002967	complement(2133665..2135377)	2347	218.63	228.73	1713	2740348	2347	2347
TDE0125	NC_002967	complement(142985..144100)	1528	218.48	228.58	1116	2741740	1528	1528
TDE1000	NC_002967	1026903..1027781	1203	218.39	228.48	879	2739077	1203	1203
TDE2091	NC_002967	2118853..2119686	1141	218.31	228.4	834	2740330	1141	1141
TDE2304	NC_002967	2343580..2343795	295	217.93	228	216	2740269	295	295
TDE0319	NC_002967	351600..352607	1376	217.82	227.89	1008	2739326	1376	1376
TDE1079	NC_002967	1111260..1111865	827	217.76	227.83	606	2739091	827	827
TDE1577	NC_002967	1624649..1625506	1169	217.41	227.46	858	2739774	1169	1169
cobU	NC_002967	2412418..2412969	752	217.38	227.43	552	2740684	752	752
TDE1930	NC_002967	complement(1947522..1948646)	1532	217.3	227.34	1125	2740170	1532	1532
TDE2726	NC_002967	complement(2783291..2784259)	1319	217.2	227.24	969	2740945	1319	1319
TDE0960	NC_002967	982516..983655	1550	216.96	226.98	1140	2740768	1550	1550
TDE0313	NC_002967	345514..346206	942	216.9	226.93	693	2740512	942	942
TDE0004	NC_002967	4383..5057	916	216.54	226.55	675	2741618	916	916
TDE1498	NC_002967	1543809..1545314	2043	216.47	226.47	1506	2739899	2043	2043
TDE1726	NC_002967	1779686..1780828	1547	215.97	225.95	1143	2739184	1547	1547
TDE2661	NC_002967	complement(2697614..2697862)	337	215.96	225.94	249	2741106	337	337
TDE2049	NC_002967	2078005..2079597	2155	215.86	225.84	1593	2740643	2155	2155
TDE1954	NC_002967	1969926..1970180	344	215.26	225.21	255	2741517	344	344
TDE1123	NC_002967	complement(1153827..1155512)	2271	214.94	224.87	1686	2739539	2271	2271
TDE1920	NC_002967	complement(1940008..1940367)	484	214.53	224.45	360	2740418	484	484
gdhA	NC_002967	complement(1024132..1025373)	1665	213.91	223.8	1242	2739074	1665	1665
prfA	NC_002967	complement(2511481..2512566)	1454	213.64	223.51	1086	2741462	1454	1454
TDE0610	NC_002967	complement(646447..647376)	1245	213.62	223.49	930	2739166	1245	1245
TDE2691	NC_002967	2728978..2729406	573	213.13	222.98	429	2739278	573	573
TDE1383	NC_002967	1422441..1422911	629	213.1	222.95	471	2741144	629	629
TDE1541	NC_002967	1585038..1586000	1284	212.76	222.59	963	2740903	1284	1284
TDE2052	NC_002967	2080542..2081744	1603	212.63	222.45	1203	2740646	1603	1603
TDE1318	NC_002967	1355587..1356741	1538	212.48	222.3	1155	2739576	1538	1538
TDE1829	NC_002967	complement(1862457..1863737)	1705	212.38	222.2	1281	2740491	1598	1705
TDE1929	NC_002967	complement(1946664..1947521)	1142	212.39	222.2	858	2740169	1142	1142
TDE1801	NC_002967	complement(1837764..1838054)	387	212.21	222.02	291	2739231	0	387
TDE0152	NC_002967	complement(173212..174567)	1803	212.17	221.98	1356	2740840	1803	1803
proS	NC_002967	2261025..2262812	2373	211.78	221.56	1788	2739496	2373	2373
TDE0532	NC_002967	575710..576012	402	211.7	221.49	303	2741751	402	402
trkH	NC_002967	105487..106929	1914	211.65	221.43	1443	2741703	1914	1914
TDE1302	NC_002967	complement(1339303..1339734)	573	211.65	221.43	432	2741056	573	573
TDE0796	NC_002967	820197..821006	1069	210.59	220.32	810	2740674	1069	1069
rfbA	NC_002967	1485493..1486368	1156	210.57	220.3	876	2741403	1156	1156
TDE0460	NC_002967	complement(515364..516032)	882	210.37	220.1	669	2740757	882	882
TDE2284	NC_002967	complement(2321015..2321986)	1272	208.82	218.47	972	2740034	1272	1272
TDE1388	NC_002967	1427896..1428372	624	208.74	218.39	477	2741255	624	624
TDE0866	NC_002967	887754..888689	1221	208.16	217.78	936	2741377	1221	1221
hslV	NC_002967	1243469..1244005	700	208	217.62	537	2740104	700	700
TDE2218	NC_002967	2258160..2259062	1176	207.81	217.42	903	2739494	1176	1176
TDE1615	NC_002967	complement(1663397..1663798)	522	207.2	216.78	402	2740856	522	522
htrA-1	NC_002967	1980413..1981690	1659	207.14	216.71	1278	2741529	1659	1659
cbiK	NC_002967	2693205..2693960	981	207.06	216.63	756	2741101	981	981
TDE2148	NC_002967	complement(2184687..2186036)	1750	206.85	216.41	1350	2739134	1750	1750
TDE0890	NC_002967	906030..907664	2119	206.8	216.36	1635	2739764	2119	2119
TDE0336	NC_002967	complement(375283..376401)	1449	206.63	216.18	1119	2739335	1449	1449
TDE1244	NC_002967	1275963..1277939	2559	206.54	216.09	1977	2741420	2559	2559
accD	NC_002967	complement(629155..629946)	1025	206.51	216.06	792	2741553	1025	1025
TDE2321	NC_002967	complement(2357038..2357391)	458	206.45	215.99	354	2739416	458	458
TDE2246	NC_002967	2286272..2286514	314	206.19	215.72	243	2741351	314	314
accC	NC_002967	complement(630123..631442)	1703	205.87	215.38	1320	2741554	1703	1703
TDE1841	NC_002967	complement(1871661..1871951)	375	205.63	215.13	291	2740503	0	375
TDE2670	NC_002967	complement(2707057..2708124)	1375	205.44	214.93	1068	2741115	1375	1375
lspA	NC_002967	complement(2657236..2657757)	672	205.42	214.92	522	2740789	672	672
TDE0649	NC_002967	complement(684124..684453)	423	204.54	213.99	330	2740480	423	423
coaD	NC_002967	1418221..1418703	619	204.5	213.95	483	2741136	619	619
TDE2137	NC_002967	2166265..2171769	7053	204.44	213.89	5505	2739396	7053	7053
TDE2118	NC_002967	complement(2149244..2151355)	2702	204.15	213.58	2112	2739377	2702	2702
TDE2051	NC_002967	complement(2080080..2080388)	395	203.98	213.41	309	2740645	395	395
ychF	NC_002967	complement(335735..336841)	1415	203.97	213.39	1107	2741026	1415	1415
TDE1312	NC_002967	1349228..1350775	1978	203.89	213.32	1548	2739570	1978	1978
TDE2697	NC_002967	2740400..2741173	988	203.69	213.1	774	2739284	988	988
rpmH	NC_002967	complement(2426262..2426417)	199	203.55	212.96	156	2740702	199	199
TDE0825	NC_002967	846102..847700	2038	203.38	212.78	1599	2739509	2038	2038
uppP	NC_002967	203276..204085	1028	202.51	211.87	810	2739524	1028	1028
fliI	NC_002967	1250587..1252011	1808	202.46	211.81	1425	2740112	1808	1808
ftsY	NC_002967	complement(2072270..2073148)	1114	202.23	211.58	879	2740637	1114	1114
TDE0071	NC_002967	78742..80982	2838	202.08	211.42	2241	2741686	2838	2838
TDE2312	NC_002967	2348591..2349109	657	202	211.33	519	2740277	657	657
TDE0464	NC_002967	complement(518038..518265)	288	201.56	210.88	228	2739218	288	288
mgtE	NC_002967	complement(2774642..2776000)	1716	201.49	210.8	1359	2740937	1716	1716
TDE1949	NC_002967	complement(1964634..1966157)	1921	201.14	210.43	1524	2740189	1921	1921
TDE0159	NC_002967	complement(186028..186505)	602	200.96	210.25	478	2741760	602	602
tlyC	NC_002967	1275175..1275951	976	200.44	209.7	777	2741185	976	976
pip	NC_002967	2827504..2828445	1181	200.05	209.3	942	2740743	1181	1181
TDE2185	NC_002967	2218192..2219436	1560	199.94	209.18	1245	2740207	1560	1560
TDE0902	NC_002967	complement(919470..920222)	943	199.83	209.07	753	2739942	943	943
TDE2274	NC_002967	2310341..2311216	1097	199.83	209.06	876	2740024	1097	1097
TDE0249	NC_002967	282679..283242	706	199.74	208.98	564	2739674	706	706
TDE1851	NC_002967	complement(1879667..1881187)	1904	199.75	208.98	1521	2740040	1904	1904
TDE0437	NC_002967	complement(492226..493695)	1839	199.62	208.85	1470	2740583	1839	1839
TDE1688	NC_002967	complement(1744181..1745881)	2127	199.53	208.75	1701	2740143	2127	2127
TDE1091	NC_002967	complement(1123107..1123865)	948	199.3	208.51	759	2739103	948	948
accB	NC_002967	complement(631453..632028)	719	199.18	208.39	576	2741555	719	719
TDE1319	NC_002967	1356738..1357910	1464	199.15	208.36	1173	2739577	1464	1464
TDE0034	NC_002967	complement(40803..41540)	921	199.14	208.34	738	2741649	921	921
TDE0121	NC_002967	139010..140575	1952	198.9	208.09	1566	2741736	1952	1952
topA	NC_002967	1240327..1242492	2693	198.39	207.56	2166	2740102	2693	2693
miaA	NC_002967	1492752..1493648	1115	198.35	207.52	897	2741410	1115	1115
TDE0400	NC_002967	complement(450973..451893)	1143	198.03	207.18	921	2739409	1143	1143
TDE2152	NC_002967	complement(2188894..2189193)	371	197.33	206.45	300	2739138	371	371
TDE0467	NC_002967	complement(519096..520520)	1762	197.31	206.42	1425	2739221	1762	1762
rbfA	NC_002967	complement(1137891..1138289)	493	197.16	206.27	399	2740235	493	493
gpsA	NC_002967	complement(2117653..2118726)	1327	197.16	206.27	1074	2740329	1327	1327
glpK	NC_002967	complement(1933367..1934857)	1839	196.81	205.91	1491	2740414	1839	1839
TDE1695	NC_002967	complement(1749588..1754090)	5553	196.78	205.87	4503	2740867	5553	5553
TDE0424	NC_002967	478010..479833	2248	196.66	205.75	1824	2739588	793	2248
TDE2531	NC_002967	2558381..2558605	277	196.45	205.53	225	2739043	277	277
TDE0863	NC_002967	884666..885349	841	196.19	205.26	684	2741374	841	841
TDE0747	NC_002967	complement(782186..783217)	1267	195.9	204.96	1032	2740301	1267	1267
TDE2301	NC_002967	2341649..2341912	324	195.83	204.89	264	2740266	324	324
TDE1445	NC_002967	complement(1491169..1492017)	1039	195.28	204.3	849	2741408	1039	1039
TDE0857	NC_002967	878453..879658	1472	194.76	203.77	1206	2741368	1472	1472
sdhA	NC_002967	complement(1554242..1555132)	1087	194.67	203.67	891	2739712	1087	1087
TDE0355	NC_002967	399145..399717	698	194.38	203.36	573	2740162	698	698
TDE0687	NC_002967	723814..724293	584	194.14	203.11	480	2740246	584	584
TDE1439	NC_002967	1484456..1485445	1204	194.06	203.03	990	2741402	1204	1204
TDE1883	NC_002967	complement(1905000..1905932)	1134	193.95	202.91	933	2739112	1134	1134
TDE0524	NC_002967	570157..570612	554	193.86	202.82	456	2739261	554	554
TDE2065	NC_002967	complement(2091606..2091869)	320	193.42	202.36	264	2741192	320	320
TDE0236	NC_002967	269297..269707	497	192.96	201.88	411	2739831	497	497
TDE1837	NC_002967	complement(1869632..1870036)	489	192.66	201.57	405	2740499	489	489
rnhA	NC_002967	2597515..2597997	583	192.61	201.51	483	2739935	583	583
TDE0168	NC_002967	complement(196757..197158)	485	192.51	201.41	402	2739520	485	485
TDE1438	NC_002967	1483380..1484450	1291	192.35	201.24	1071	2741401	1291	1291
TDE1848	NC_002967	complement(1875987..1877444)	1756	192.18	201.07	1458	2740037	1756	1756
TDE2305	NC_002967	2343792..2344244	545	191.98	200.85	453	2740270	545	545
TDE0729	NC_002967	complement(768198..769214)	1222	191.73	200.6	1017	2740093	1222	1222
TDE2503	NC_002967	2527967..2529139	1409	191.67	200.53	1173	2741476	1409	1409
TDE0074	NC_002967	complement(84246..85589)	1613	191.51	200.36	1344	2741689	1613	1613
selB	NC_002967	1975429..1977201	2127	191.43	200.28	1773	2741526	2127	2127
TDE0235	NC_002967	269062..269313	302	191.23	200.07	252	2739830	302	302
TDE0003	NC_002967	3623..4342	862	191.04	199.87	720	2741617	862	862
TDE0957	NC_002967	980392..981135	890	190.88	199.7	744	2740765	890	890
TDE2782	NC_002967	complement(2832576..2834366)	2142	190.84	199.66	1791	2739171	2142	2142
TDE0726	NC_002967	764784..766871	2497	190.83	199.64	2088	2740090	2497	2497
TDE1299	NC_002967	complement(1335507..1336703)	1431	190.76	199.58	1197	2741053	1431	1431
murF	NC_002967	1231758..1233188	1703	189.9	198.68	1431	2741161	1703	1703
TDE0390	NC_002967	441386..441643	307	189.87	198.65	258	2740322	307	307
hslU	NC_002967	1244005..1245462	1734	189.78	198.55	1458	2740105	1734	1734
TDE1206	NC_002967	1238650..1239372	859	189.58	198.35	723	2740100	859	859
lgt	NC_002967	1439533..1440549	1208	189.54	198.3	1017	2741266	1208	1208
TDE2181	NC_002967	complement(2212085..2213125)	1235	189.31	198.06	1041	2740203	1235	1235
TDE2605	NC_002967	2645958..2646500	644	189.25	198	543	2741309	644	644
TDE0076	NC_002967	complement(86679..87476)	946	189.16	197.91	798	2741691	946	946
TDE0732	NC_002967	complement(771498..772820)	1568	189.12	197.86	1323	2740096	1568	1568
TDE1635	NC_002967	complement(1683122..1683409)	341	188.93	197.67	288	2739744	341	341
TDE0846	NC_002967	868763..870925	2560	188.86	197.58	2163	2739623	2560	2560
TDE1124	NC_002967	complement(1155586..1156263)	801	188.52	197.23	678	2739540	801	801
TDE1581	NC_002967	complement(1629818..1630336)	613	188.47	197.18	519	2739778	613	613
TDE2679	NC_002967	2719658..2720542	1044	188.24	196.94	885	2739266	1044	1044
TDE0116	NC_002967	134849..135730	1040	188.15	196.85	882	2741731	1040	1040
fabG	NC_002967	complement(637448..638191)	876	187.88	196.56	744	2741561	876	876
TDE2580	NC_002967	2605586..2610910	6268	187.83	196.51	5325	2741284	6268	6268
TDE0181	NC_002967	complement(213077..215167)	2461	187.8	196.48	2091	2741606	2461	2461
TDE0558	NC_002967	592944..593576	743	187.3	195.95	633	2739803	743	743
TDE2105	NC_002967	complement(2131296..2131574)	327	187.02	195.67	279	2740344	323	327
TDE2756	NC_002967	complement(2811988..2813607)	1889	186.06	194.66	1620	2740723	1889	1889
TDE2512	NC_002967	2537793..2539166	1602	186.05	194.65	1374	2739024	1602	1602
TDE1434	NC_002967	complement(1478328..1478552)	262	185.81	194.4	225	2741397	262	262
TDE0361	NC_002967	406129..407502	1599	185.7	194.28	1374	2741081	1599	1599
TDE1877	NC_002967	complement(1897750..1898523)	900	185.54	194.12	774	2739106	900	900
TDE1451	NC_002967	complement(1497940..1499058)	1301	185.52	194.1	1119	2741414	1301	1301
TDE0156	NC_002967	complement(180434..183661)	3751	185.42	193.99	3228	2741744	3751	3751
TDE0961	NC_002967	983659..984072	481	185.39	193.96	414	2740769	481	481
TDE0183	NC_002967	complement(216873..218681)	2094	184.71	193.24	1809	2741608	2094	2094
TDE1690	NC_002967	complement(1746673..1747290)	715	184.61	193.15	618	2740145	715	715
TDE1746	NC_002967	complement(1799564..1800805)	1437	184.62	193.15	1242	2740591	1437	1437
TDE0294	NC_002967	complement(323563..324300)	851	184	192.51	738	2741385	851	851
TDE1015	NC_002967	1045456..1045659	235	183.82	192.31	204	2740995	79	235
TDE2748	NC_002967	2805248..2805706	528	183.56	192.04	459	2740715	528	528
TDE2636	NC_002967	2676210..2676809	690	183.5	191.99	600	2740810	690	690
tgt	NC_002967	complement(493762..494901)	1310	183.36	191.84	1140	2740584	1310	1310
TDE1550	NC_002967	1592887..1594569	1933	183.27	191.74	1683	2740912	1933	1933
TDE1996	NC_002967	2014383..2014943	644	183.18	191.64	561	2740449	644	644
fliS	NC_002967	complement(137148..137588)	506	183.09	191.55	441	2741734	506	506
TDE0910	NC_002967	928914..930626	1965	183.04	191.5	1713	2739950	1965	1965
TDE2373	NC_002967	2405263..2405862	687	182.71	191.15	600	2739982	687	687
TDE2354	NC_002967	2390535..2390978	507	182.21	190.63	444	2739963	507	507
TDE1348	NC_002967	1388473..1389408	1067	181.9	190.31	936	2739449	1067	1067
TDE1372	NC_002967	complement(1415323..1416987)	1895	181.61	190.01	1665	2741133	1895	1895
TDE1887	NC_002967	complement(1908582..1909223)	729	181.19	189.57	642	2739116	729	729
TDE0493	NC_002967	complement(548671..549432)	864	180.93	189.29	762	2738978	864	864
TDE1076	NC_002967	1107076..1108116	1177	180.42	188.75	1041	2739088	1177	1177
TDE1936	NC_002967	1953226..1953414	213	179.83	188.14	189	2740176	213	213
TDE1789	NC_002967	complement(1827428..1827703)	311	179.8	188.11	276	2741233	311	311
TDE2376	NC_002967	complement(2406751..2407617)	976	179.63	187.93	867	2739985	976	976
TDE2437	NC_002967	complement(2467508..2468047)	607	179.37	187.66	540	2739862	607	607
rfbB	NC_002967	1486387..1487475	1223	179.2	187.49	1089	2741404	1223	1223
TDE1987	NC_002967	2002452..2002862	461	178.98	187.25	411	2740440	461	461
TDE1170	NC_002967	1199940..1200302	407	178.91	187.18	363	2740067	407	407
TDE0945	NC_002967	967268..968380	1247	178.78	187.04	1113	2740978	1247	1247
tdeIIIM	NC_002967	927306..928913	1798	178.42	186.67	1608	2739949	1798	1798
TDE1228	NC_002967	1262029..1262556	590	178.31	186.55	528	2741170	590	590
TDE1443	NC_002967	complement(1488899..1489675)	867	178.05	186.28	777	2741406	867	867
TDE1073	NC_002967	1103655..1104695	1161	177.96	186.19	1041	2740834	1161	1161
TDE2333	NC_002967	complement(2367961..2368641)	759	177.85	186.07	681	2739428	759	759
hisS	NC_002967	1487556..1488902	1498	177.46	185.66	1347	2741405	1498	1498
TDE2565	NC_002967	complement(2590482..2591363)	977	176.76	184.93	882	2739930	977	977
gcp	NC_002967	2529141..2530157	1126	176.67	184.84	1017	2741477	1126	1126
TDE0209	NC_002967	244335..245621	1423	176.43	184.59	1287	2739366	1423	1423
TDE2298	NC_002967	complement(2337203..2338357)	1276	176.29	184.43	1155	2740263	1276	1276
TDE1468	NC_002967	complement(1516770..1517426)	725	176.08	184.22	657	2741583	725	725
TDE0994	NC_002967	1020678..1022507	2013	175.53	183.64	1830	2739071	2013	2013
TDE0229	NC_002967	complement(260956..262836)	2066	175.26	183.36	1881	2739081	2066	2066
TDE2785	NC_002967	complement(2838691..2839272)	639	175.2	183.29	582	2739174	639	639
pyrE	NC_002967	1027793..1028497	773	174.96	183.05	705	2739078	773	773
purL	NC_002967	complement(1312905..1315205)	2523	174.96	183.05	2301	2740572	2523	2523
TDE0941	NC_002967	complement(963713..964192)	526	174.86	182.94	480	2740974	526	526
cobJ	NC_002967	655923..656645	791	174.58	182.65	723	2740468	791	791
sdhB	NC_002967	complement(1555152..1555814)	725	174.49	182.56	663	2739713	725	725
TDE0982	NC_002967	1006617..1008392	1933	173.67	181.7	1776	2740554	1933	1933
TDE0959	NC_002967	982075..982425	382	173.66	181.69	351	2740767	382	382
TDE2280	NC_002967	complement(2315382..2317448)	2248	173.54	181.56	2067	2740030	2248	2248
TDE2250	NC_002967	2288708..2289469	828	173.39	181.4	762	2741355	828	828
TDE0124	NC_002967	complement(142334..142963)	684	173.25	181.25	630	2741739	684	684
TDE2367	NC_002967	2401220..2401864	700	173.18	181.18	645	2739976	700	700
TDE2034	NC_002967	2061726..2062883	1256	173.07	181.07	1158	2740628	1256	1256
TDE2093	NC_002967	complement(2120560..2121093)	578	172.72	180.7	534	2740332	578	578
TDE2320	NC_002967	complement(2356400..2357041)	694	172.49	180.47	642	2739415	694	694
TDE1390	NC_002967	1429832..1431118	1388	172.09	180.04	1287	2741257	1388	1388
TDE2243	NC_002967	complement(2282304..2283044)	799	172.06	180.01	741	2741348	799	799
TDE2142	NC_002967	2175909..2178047	2305	171.95	179.9	2139	2739401	2305	2305
TDE1283	NC_002967	1317543..1318853	1412	171.86	179.81	1311	2740576	1412	1412
TDE2739	NC_002967	2794813..2795229	448	171.43	179.35	417	2740958	448	448
purF	NC_002967	complement(2433734..2435197)	1567	170.8	178.69	1464	2740709	1567	1567
TDE1876	NC_002967	complement(1897029..1897769)	793	170.77	178.66	741	2739105	793	793
TDE2614	NC_002967	complement(2656108..2657223)	1193	170.58	178.46	1116	2740788	1193	1193
TDE2053	NC_002967	2081779..2082213	464	170.21	178.07	435	2740647	464	464
TDE2491	NC_002967	complement(2514795..2515589)	848	170.21	178.07	795	2741464	848	848
TDE2710	NC_002967	2766670..2768034	1456	170.21	178.07	1365	2739297	1456	1456
TDE2438	NC_002967	complement(2468055..2469347)	1378	170.06	177.92	1293	2739863	1378	1378
TDE1038	NC_002967	complement(1065495..1067066)	1674	169.92	177.78	1572	2741312	1674	1674
TDE1647	NC_002967	complement(1696245..1696592)	370	169.66	177.5	348	2739756	370	370
TDE2045	NC_002967	complement(2074703..2075023)	341	169.51	177.35	321	2740639	341	341
TDE1533	NC_002967	1577254..1578717	1554	169.38	177.21	1464	2740895	1554	1554
era	NC_002967	1915103..1915987	938	169.12	176.94	885	2739124	938	938
lipA	NC_002967	1622043..1622915	924	168.89	176.7	873	2739325	924	924
TDE1461	NC_002967	1511321..1511770	476	168.79	176.59	450	2741576	476	476
TDE0422	NC_002967	474826..476670	1948	168.48	176.26	1845	2739586	677	1948
xerD	NC_002967	1237829..1238653	871	168.47	176.25	825	2741166	871	871
TDE1844	NC_002967	complement(1873287..1874294)	1064	168.43	176.22	1008	2740506	1064	1064
TDE0182	NC_002967	complement(215224..216873)	1739	168.18	175.95	1650	2741607	1739	1739
TDE1074	NC_002967	1104695..1106089	1469	168.03	175.8	1395	2739086	1469	1469
TDE1908	NC_002967	complement(1925189..1926148)	1008	167.55	175.29	960	2740406	1008	1008
TDE2734	NC_002967	2789211..2789921	746	167.42	175.16	711	2740953	746	746
TDE1392	NC_002967	1432142..1432633	515	167.03	174.75	492	2741259	515	515
sufD	NC_002967	705899..707026	1178	166.64	174.34	1128	2739661	1178	1178
TDE1352	NC_002967	1391840..1393693	1923	165.51	173.16	1854	2739453	1923	1923
TDE1086	NC_002967	1117926..1118792	899	165.46	173.11	867	2739098	899	899
TDE1745	NC_002967	complement(1799205..1799564)	373	165.33	172.97	360	2740590	373	373
TDE1670	NC_002967	complement(1724003..1724551)	568	165.09	172.72	549	2739011	568	568
TDE1444	NC_002967	complement(1489682..1491094)	1461	164.99	172.61	1413	2741407	1461	1461
TDE0173	NC_002967	204110..206650	2619	164.47	172.07	2541	2739525	2619	2619
TDE2038	NC_002967	complement(2067794..2068291)	513	164.37	171.97	498	2740632	513	513
uppS	NC_002967	complement(2381352..2382035)	703	164	171.58	684	2739439	703	703
TDE2537	NC_002967	2563406..2563918	526	163.61	171.17	513	2739049	526	526
radA	NC_002967	complement(2542544..2543932)	1424	163.59	171.15	1389	2739029	1424	1424
TDE1395	NC_002967	1433855..1435738	1929	163.38	170.93	1884	2741262	1929	1929
TDE0688	NC_002967	724312..725817	1541	163.28	170.82	1506	2740247	1541	1541
TDE1917	NC_002967	complement(1934854..1937484)	2691	163.21	170.75	2631	2740415	2691	2691
TDE0975	NC_002967	999061..999939	899	163.2	170.74	879	2740547	899	899
TDE1998	NC_002967	2015440..2017203	1802	163.01	170.54	1764	2740451	1802	1802
leuS	NC_002967	2374985..2377561	2630	162.85	170.38	2577	2739434	2630	2630
TDE2122	NC_002967	complement(2154816..2156000)	1207	162.53	170.04	1185	2739381	1207	1207
TDE0482	NC_002967	complement(538638..538856)	223	162.48	169.99	219	2741387	223	223
purH	NC_002967	complement(1915994..1917595)	1631	162.46	169.97	1602	2739125	1631	1631
TDE1054	NC_002967	1080980..1083058	2115	162.33	169.83	2079	2741328	2115	2115
murA	NC_002967	complement(677092..678372)	1303	162.31	169.81	1281	2740472	1303	1303
TDE2050	NC_002967	complement(2079797..2080030)	238	162.3	169.8	234	2740644	238	238
TDE0830	NC_002967	complement(851699..852115)	424	162.25	169.75	417	2739514	424	424
TDE1437	NC_002967	1482372..1483346	991	162.19	169.68	975	2741400	991	991
TDE0154	NC_002967	complement(176298..178376)	2107	161.72	169.19	2079	2741742	2107	2107
TDE2717	NC_002967	complement(2774011..2774637)	635	161.6	169.07	627	2740936	635	635
TDE1849	NC_002967	complement(1877446..1878213)	777	161.44	168.9	768	2740038	777	777
TDE1403	NC_002967	complement(1444590..1446593)	2025	161.24	168.69	2004	2741270	2025	2025
TDE2669	NC_002967	complement(2706251..2707033)	784	159.77	167.16	783	2741114	784	784
TDE2174	NC_002967	complement(2203189..2204124)	936	159.57	166.94	936	2740196	936	936
TDE0194	NC_002967	complement(230829..231971)	1142	159.43	166.8	1143	2741613	1142	1142
TDE0431	NC_002967	complement(486560..487684)	1124	159.43	166.8	1125	2740577	1124	1124
TDE0447	NC_002967	502898..505876	2976	159.41	166.78	2979	2740429	2976	2976
TDE0021	NC_002967	26954..27955	1000	159.25	166.61	1002	2741636	1000	1000
TDE1463	NC_002967	complement(1512296..1513162)	865	159.2	166.56	867	2741578	865	865
nadE	NC_002967	1440542..1442494	1945	158.92	166.26	1953	2741267	1945	1945
TDE1342	NC_002967	1378582..1380621	2029	158.71	166.04	2040	2741076	2029	2029
TDE1543	NC_002967	1586208..1587230	1017	158.63	165.96	1023	2740905	1017	1017
TDE1133	NC_002967	complement(1164843..1165148)	304	158.53	165.85	306	2739992	304	304
TDE1840	NC_002967	complement(1871414..1871671)	256	158.33	165.65	258	2740502	46	256
TDE2519	NC_002967	complement(2544929..2546539)	1596	158.08	165.39	1611	2739031	1596	1596
TDE1964	NC_002967	complement(1977221..1978870)	1633	157.92	165.22	1650	2741527	1633	1633
TDE0797	NC_002967	820999..821283	282	157.89	165.19	285	2740675	282	282
guaA	NC_002967	1772300..1773871	1554	157.74	165.03	1572	2739176	1554	1554
TDE2457	NC_002967	complement(2484788..2485660)	863	157.74	165.03	873	2739642	863	863
TDE2356	NC_002967	2391229..2392158	916	157.17	164.43	930	2739965	916	916
TDE1113	NC_002967	complement(1147819..1148340)	514	157.12	164.39	522	2739529	514	514
rpiB	NC_002967	396347..396799	446	157.1	164.36	453	2740159	446	446
TDE0184	NC_002967	218888..220648	1725	156.31	163.53	1761	2741609	1725	1725
TDE1580	NC_002967	complement(1627579..1629816)	2191	156.22	163.44	2238	2739777	2191	2191
TDE2500	NC_002967	complement(2524042..2524596)	542	155.83	163.03	555	2741473	542	542
TDE1053	NC_002967	complement(1079020..1080816)	1754	155.75	162.95	1797	2741327	1754	1754
TDE1277	NC_002967	1310821..1312302	1445	155.58	162.78	1482	2740570	1445	1445
TDE2088	NC_002967	2115884..2116243	351	155.58	162.77	360	2740327	351	351
TDE2264	NC_002967	complement(2300333..2302123)	1746	155.56	162.75	1791	2740014	1746	1746
TDE1531	NC_002967	1576091..1576669	564	155.43	162.62	579	2740893	564	564
TDE2149	NC_002967	complement(2186055..2187383)	1294	155.37	162.55	1329	2739135	1294	1294
TDE0450	NC_002967	complement(507186..508619)	1396	155.34	162.52	1434	2740432	1396	1396
TDE0712	NC_002967	complement(746271..747053)	761	155.09	162.25	783	2740619	761	761
TDE0644	NC_002967	complement(679929..680666)	717	155.03	162.19	738	2740475	717	717
TDE1962	NC_002967	complement(1975043..1975294)	244	154.5	161.64	252	2741525	244	244
TDE1242	NC_002967	1274705..1275172	452	154.11	161.24	468	2741184	452	452
TDE0522	NC_002967	568639..569304	642	153.82	160.93	666	2739259	642	642
TDE2761	NC_002967	complement(2815968..2816627)	636	153.77	160.87	660	2740728	636	636
TDE2162	NC_002967	2194829..2195620	763	153.73	160.83	792	2739148	763	763
TDE0634	NC_002967	complement(668715..669659)	910	153.66	160.76	945	2739359	910	910
TDE1939	NC_002967	1954767..1955495	700	153.22	160.3	729	2740179	700	700
TDE0989	NC_002967	1017272..1017508	226	152.16	159.2	237	2739066	226	226
TDE2286	NC_002967	2323494..2324339	806	152.02	159.05	846	2740036	806	806
ptsH	NC_002967	complement(1332145..1332411)	254	151.8	158.82	267	2741048	254	254
TDE0619	NC_002967	650458..652548	1989	151.78	158.8	2091	2740464	1989	1989
TDE1956	NC_002967	1971254..1971442	179	151.13	158.11	189	2741519	179	179
TDE2713	NC_002967	complement(2769647..2770414)	727	151.05	158.03	768	2740932	727	727
TDE2450	NC_002967	2479045..2479947	853	150.73	157.7	903	2739635	853	853
TDE1836	NC_002967	complement(1868604..1869533)	877	150.47	157.43	930	2740498	877	877
xth	NC_002967	1788753..1789523	726	150.26	157.2	771	2739192	726	726
TDE0409	NC_002967	461717..462193	449	150.2	157.14	477	2740155	449	449
TDE1459	NC_002967	complement(1507862..1508797)	881	150.19	157.13	936	2741574	881	881
TDE2781	NC_002967	complement(2830729..2832558)	1722	150.15	157.09	1830	2739170	1722	1722
TDE1393	NC_002967	1432634..1433227	558	149.9	156.83	594	2741260	558	558
TDE1634	NC_002967	complement(1682875..1683153)	262	149.85	156.77	279	2739743	257	262
TDE2146	NC_002967	2183200..2184114	859	149.8	156.73	915	2739132	859	859
TDE1075	NC_002967	1106102..1107079	916	149.45	156.36	978	2739087	916	916
sufB	NC_002967	704430..705896	1372	149.24	156.13	1467	2739660	1372	1372
fmt	NC_002967	complement(1694668..1695636)	906	149.19	156.09	969	2739753	906	906
TDE1978	NC_002967	complement(1991591..1991848)	241	149.05	155.94	258	2741541	241	241
TDE0469	NC_002967	complement(521360..524077)	2534	148.77	155.64	2718	2739223	2534	2534
TDE0930	NC_002967	complement(952933..953778)	788	148.63	155.5	846	2740395	788	788
TDE1034	NC_002967	1062594..1063526	868	148.45	155.31	933	2741512	868	868
TDE0691	NC_002967	728202..729788	1476	148.41	155.27	1587	2740250	1476	1476
lolD	NC_002967	complement(2069631..2070311)	633	148.32	155.18	681	2740634	633	633
TDE0711	NC_002967	complement(745780..746271)	457	148.22	155.07	492	2740618	457	457
TDE1297	NC_002967	complement(1333967..1334872)	841	148.12	154.97	906	2741051	841	841
TDE2221	NC_002967	2262824..2263858	959	147.85	154.69	1035	2739497	959	959
TDE0198	NC_002967	233295..234284	916	147.64	154.47	990	2739014	916	916
TDE1467	NC_002967	complement(1515581..1516741)	1074	147.61	154.43	1161	2741582	1074	1074
TDE0155	NC_002967	complement(178373..180244)	1731	147.55	154.37	1872	2741743	1731	1731
TDE1838	NC_002967	complement(1870058..1870255)	183	147.48	154.3	198	2740500	183	183
uvrA	NC_002967	1035367..1038231	2642	147.15	153.95	2865	2740990	2642	2642
TDE2498	NC_002967	complement(2522284..2523051)	708	147.1	153.9	768	2741471	708	708
TDE1537	NC_002967	complement(1580562..1581614)	968	146.69	153.47	1053	2740899	968	968
TDE2546	NC_002967	complement(2571967..2572851)	813	146.59	153.36	885	2739911	813	813
TDE1614	NC_002967	complement(1662385..1663377)	912	146.55	153.33	993	2740855	912	912
TDE0039	NC_002967	complement(44579..45763)	1088	146.51	153.28	1185	2741654	124	1088
TDE0169	NC_002967	complement(197224..198882)	1523	146.49	153.26	1659	2739521	1523	1523
gidA	NC_002967	complement(848373..850259)	1731	146.38	153.14	1887	2739512	1731	1731
TDE1812	NC_002967	complement(1847670..1847945)	253	146.27	153.03	276	2739242	253	253
TDE1656	NC_002967	complement(1705649..1707310)	1523	146.22	152.98	1662	2738997	1523	1523
TDE2253	NC_002967	2291143..2291559	382	146.18	152.93	417	2741358	382	382
TDE2036	NC_002967	complement(2064230..2066728)	2285	145.9	152.65	2499	2740630	2285	2285
TDE0938	NC_002967	complement(961053..962264)	1104	145.35	152.07	1212	2740971	1104	1104
TDE0043	NC_002967	49828..51711	1715	145.25	151.97	1884	2741658	1715	1715
TDE0728	NC_002967	767346..768191	769	145.05	151.75	846	2740092	769	769
TDE2116	NC_002967	complement(2144868..2147798)	2655	144.54	151.22	2931	2739375	2655	2655
TDE0098	NC_002967	complement(114932..115651)	651	144.28	150.94	720	2741713	651	651
selD	NC_002967	complement(2487286..2488350)	962	144.14	150.8	1065	2739646	962	962
TDE1394	NC_002967	1433224..1433763	487	143.91	150.56	540	2741261	487	487
TDE1536	NC_002967	complement(1580034..1580558)	473	143.76	150.41	525	2740898	473	473
TDE2319	NC_002967	complement(2355925..2356410)	436	143.15	149.77	486	2739414	436	436
TDE1247	NC_002967	1281763..1282485	648	143.02	149.63	723	2741423	648	648
TDE1412	NC_002967	1453602..1455326	1541	142.55	149.14	1725	2739689	1541	1541
TDE1977	NC_002967	1990218..1991408	1064	142.55	149.14	1191	2741540	1064	1064
lysK	NC_002967	complement(2579137..2580723)	1417	142.48	149.06	1587	2739918	1417	1417
accA	NC_002967	complement(628217..629134)	819	142.36	148.94	918	2741552	819	819
TDE2571	NC_002967	complement(2598012..2598242)	206	142.3	148.88	231	2739936	206	206
TDE1207	NC_002967	1239376..1240308	832	142.29	148.87	933	2740101	832	832
TDE0727	NC_002967	766861..767340	428	142.28	148.86	480	2740091	428	428
mreC	NC_002967	1390467..1391330	770	142.21	148.78	864	2739451	770	770
TDE1654	NC_002967	1702359..1704971	2327	142.1	148.67	2613	2738995	2327	2327
TDE1081	NC_002967	1112779..1113288	454	142.05	148.61	510	2739093	454	454
TDE1946	NC_002967	complement(1961550..1962584)	919	141.68	148.23	1035	2740186	919	919
TDE0263	NC_002967	complement(296490..297032)	482	141.64	148.19	543	2741247	482	482
TDE1281	NC_002967	1316640..1316912	242	141.45	147.99	273	2740574	242	242
TDE0075	NC_002967	complement(85617..86663)	928	141.43	147.97	1047	2741690	928	928
TDE1256	NC_002967	complement(1289791..1290969)	1045	141.43	147.97	1179	2741432	1045	1045
TDE1790	NC_002967	complement(1827711..1828097)	343	141.43	147.96	387	2741234	343	343
TDE0713	NC_002967	747249..747776	467	141.13	147.66	528	2740620	467	467
TDE0540	NC_002967	581604..582407	711	141.11	147.63	804	2740528	711	711
TDE2340	NC_002967	complement(2377583..2377945)	321	141.11	147.63	363	2739435	321	321
TDE2198	NC_002967	complement(2232992..2236597)	3186	140.98	147.5	3606	2740220	3186	3186
TDE0700	NC_002967	complement(735421..736488)	943	140.89	147.4	1068	2739822	943	943
TDE0123	NC_002967	complement(141633..142313)	601	140.82	147.33	681	2741738	601	601
TDE1255	NC_002967	complement(1289067..1289747)	601	140.82	147.33	681	2741431	601	601
TDE0107	NC_002967	complement(126731..128356)	1434	140.73	147.23	1626	2741722	1434	1434
TDE2469	NC_002967	complement(2491326..2492639)	1154	140.14	146.62	1314	2739654	1154	1154
TDE1389	NC_002967	1428378..1429835	1277	139.76	146.22	1458	2741256	1277	1277
TDE1285	NC_002967	1321064..1322131	935	139.7	146.15	1068	2741039	935	935
TDE2680	NC_002967	complement(2720539..2721162)	546	139.62	146.08	624	2739267	546	546
TDE0073	NC_002967	complement(83249..84172)	808	139.54	145.99	924	2741688	808	808
TDE2681	NC_002967	complement(2721159..2721497)	296	139.33	145.77	339	2739268	296	296
mglA	NC_002967	complement(2255250..2256743)	1304	139.28	145.71	1494	2739492	1304	1304
cinA	NC_002967	complement(1762265..1762843)	505	139.17	145.61	579	2740878	505	505
ptsI	NC_002967	complement(95761..97545)	1555	139.01	145.43	1785	2741699	1555	1555
TDE1454	NC_002967	1501578..1502942	1189	138.99	145.42	1365	2741417	1189	1189
TDE2600	NC_002967	2634098..2638615	3922	138.52	144.92	4518	2741304	3922	3922
TDE1640	NC_002967	1690536..1692017	1286	138.47	144.86	1482	2739749	1286	1286
TDE2402	NC_002967	2427831..2428724	775	138.33	144.72	894	2740704	775	775
clpA	NC_002967	2156466..2158823	2044	138.32	144.71	2358	2739383	2044	2044
TDE2502	NC_002967	2525874..2527904	1760	138.28	144.67	2031	2741475	1760	1760
hsdR-2	NC_002967	complement(2802228..2805032)	2430	138.24	144.63	2805	2740714	2430	2430
TDE0453	NC_002967	complement(510233..510454)	192	138.01	144.38	222	2740750	192	192
TDE2265	NC_002967	2302305..2302694	337	137.88	144.26	390	2740015	337	337
trmE	NC_002967	complement(2210680..2212098)	1225	137.75	144.12	1419	2740202	1225	1225
TDE1850	NC_002967	complement(1878317..1879651)	1150	137.46	143.81	1335	2740039	1150	1150
TDE2276	NC_002967	complement(2312035..2312766)	630	137.33	143.68	732	2740026	630	630
TDE1227	NC_002967	1260653..1261987	1147	137.1	143.43	1335	2741169	1147	1147
ispG	NC_002967	complement(1299363..1300526)	999	136.95	143.28	1164	2740558	999	999
flhA	NC_002967	63705..65801	1799	136.89	143.22	2097	2741670	1799	1799
smpB	NC_002967	complement(1513166..1513630)	398	136.58	142.89	465	2741579	398	398
TDE0195	NC_002967	complement(232032..232601)	487	136.33	142.63	570	2741614	487	487
TDE1799	NC_002967	complement(1836779..1837354)	492	136.3	142.6	576	2739229	492	492
TDE2618	NC_002967	2659532..2660407	748	136.25	142.55	876	2740792	748	748
TDE0801	NC_002967	complement(824015..824449)	371	136.09	142.38	435	2740679	371	371
TDE2285	NC_002967	complement(2321987..2323399)	1202	135.74	142.01	1413	2740035	1202	1202
TDE1280	NC_002967	complement(1315840..1316541)	597	135.7	141.97	702	2740573	597	597
dnaE	NC_002967	complement(2839313..2842762)	2934	135.7	141.97	3450	2739175	2934	2934
TDE0663	NC_002967	complement(697930..698187)	219	135.45	141.71	258	2739211	219	219
TDE0024	NC_002967	complement(29509..31182)	1420	135.36	141.61	1674	2741639	1420	1420
nth	NC_002967	2560284..2560916	536	135.12	141.36	633	2739046	536	536
TDE0671	NC_002967	710761..711138	320	135.08	141.33	378	2739664	320	320
TDE0162	NC_002967	188038..192942	4151	135.04	141.28	4905	2739595	4151	4151
TDE2479	NC_002967	complement(2502991..2503380)	330	135.02	141.26	390	2741452	330	330
TDE2215	NC_002967	complement(2253531..2255225)	1434	135	141.24	1695	2739491	1434	1434
nadD	NC_002967	complement(1800802..1802025)	1035	134.93	141.17	1224	2740592	1035	1035
TDE2097	NC_002967	complement(2124568..2124831)	223	134.79	141.02	264	2740336	223	223
TDE0646	NC_002967	complement(681332..681955)	527	134.76	140.99	624	2740477	527	527
TDE0484	NC_002967	complement(539786..541906)	1788	134.52	140.73	2121	2741389	1788	1788
TDE2520	NC_002967	complement(2546608..2547888)	1079	134.41	140.62	1281	2739032	1019	1079
TDE0707	NC_002967	741685..744000	1950	134.35	140.56	2316	2740614	1950	1950
TDE1391	NC_002967	1431115..1432149	870	134.13	140.33	1035	2741258	870	870
TDE2044	NC_002967	complement(2073138..2074706)	1318	134.04	140.24	1569	2740638	1318	1318
TDE0867	NC_002967	888682..890460	1494	134.01	140.2	1779	2740914	1494	1494
TDE1709	NC_002967	complement(1764909..1765229)	269	133.72	139.9	321	2740881	269	269
TDE2323	NC_002967	complement(2357954..2359174)	1023	133.69	139.87	1221	2739418	1023	1023
TDE2675	NC_002967	2713514..2714404	746	133.6	139.78	891	2741120	746	746
TDE0488	NC_002967	544600..545205	507	133.5	139.67	606	2741393	507	507
murG	NC_002967	complement(1987825..1989000)	983	133.38	139.55	1176	2741537	983	983
TDE1497	NC_002967	1543348..1543764	348	133.17	139.32	417	2739898	348	348
TDE0430	NC_002967	complement(485529..486545)	848	133.05	139.2	1017	2739594	848	848
TDE2471	NC_002967	complement(2493954..2495036)	903	133.05	139.2	1083	2739656	903	903
rpiA	NC_002967	1692017..1692736	600	132.97	139.12	720	2739750	600	600
TDE0452	NC_002967	complement(510039..510233)	162	132.56	138.69	195	2740749	162	162
TDE0185	NC_002967	220638..222395	1460	132.52	138.64	1758	2741032	1460	1460
TDE1788	NC_002967	complement(1826718..1827005)	239	132.42	138.54	288	2741232	239	239
TDE1131	NC_002967	1163322..1163591	224	132.38	138.5	270	2739990	224	224
TDE0007	NC_002967	10014..10868	709	132.32	138.44	855	2741622	709	709
TDE0992	NC_002967	complement(1018411..1019100)	572	132.28	138.39	690	2739069	572	572
TDE0045	NC_002967	complement(53359..55203)	1527	132.07	138.17	1845	2741660	1527	1527
TDE2414	NC_002967	complement(2441111..2441710)	496	131.91	138.01	600	2739839	496	496
TDE2115	NC_002967	complement(2140270..2144850)	3783	131.77	137.86	4581	2739374	3783	3783
TDE1534	NC_002967	complement(1578757..1579218)	380	131.25	137.31	462	2740896	380	380
TDE0864	NC_002967	885384..887237	1521	130.91	136.96	1854	2741375	1521	1521
pgsA	NC_002967	complement(2598235..2598828)	487	130.82	136.87	594	2739937	487	487
TDE1376	NC_002967	1418726..1419139	339	130.66	136.7	414	2741137	339	339
cdd	NC_002967	1948670..1949080	336	130.45	136.48	411	2740171	336	336
TDE2092	NC_002967	2119703..2120542	686	130.31	136.34	840	2740331	686	686
TDE0050	NC_002967	complement(59373..60161)	644	130.24	136.26	789	2741665	644	644
TDE1881	NC_002967	1903140..1903691	450	130.08	136.1	552	2739110	450	450
TDE1263	NC_002967	1297444..1298196	612	129.69	135.68	753	2741439	612	612
aroH	NC_002967	1551060..1551437	307	129.6	135.59	378	2739903	307	307
TDE2192	NC_002967	2227901..2229319	1152	129.54	135.53	1419	2740214	1152	1152
TDE1264	NC_002967	complement(1298242..1299366)	908	128.79	134.74	1125	2740557	908	908
TDE0523	NC_002967	complement(569328..569921)	478	128.41	134.34	594	2739260	478	478
TDE1363	NC_002967	complement(1404216..1404725)	410	128.28	134.21	510	2739464	410	410
alr	NC_002967	1129966..1131105	915	128.07	133.99	1140	2740225	915	915
TDE0252	NC_002967	286403..287221	657	128.01	133.92	819	2739677	657	657
TDE2225	NC_002967	2265008..2265415	327	127.89	133.8	408	2739501	327	327
acpS	NC_002967	complement(1924816..1925187)	298	127.83	133.73	372	2740405	298	298
TDE0250	NC_002967	complement(283400..284725)	1060	127.56	133.45	1326	2739675	1060	1060
TDE1787	NC_002967	complement(1826468..1826725)	206	127.41	133.3	258	2741231	206	206
TDE0278	NC_002967	complement(308591..308872)	225	127.32	133.2	282	2741571	225	225
ispD	NC_002967	2328230..2328961	584	127.31	133.19	732	2740256	584	584
dut	NC_002967	1070632..1071066	347	127.29	133.17	435	2741316	347	347
citC	NC_002967	1567920..1568948	820	127.16	133.04	1029	2739728	820	820
TDE0321	NC_002967	complement(353865..355184)	1048	126.69	132.54	1320	2739328	1048	1048
TDE1798	NC_002967	complement(1836551..1836766)	171	126.33	132.16	216	2739228	171	171
TDE1495	NC_002967	complement(1539686..1540306)	491	126.16	132	621	2739896	491	491
TDE2139	NC_002967	2172172..2172957	621	126.07	131.9	786	2739398	621	621
TDE2398	NC_002967	complement(2425676..2425897)	175	125.79	131.6	222	2740700	175	175
cmk	NC_002967	1118810..1119373	444	125.62	131.42	564	2739099	444	444
nrdA	NC_002967	complement(379679..382216)	1996	125.49	131.29	2538	2739340	1996	1996
TDE1284	NC_002967	1318860..1320983	1670	125.46	131.26	2124	2741038	1670	1670
TDE0932	NC_002967	complement(955224..958034)	2209	125.4	131.19	2811	2740397	2209	2209
TDE0112	NC_002967	132184..132744	440	125.15	130.94	561	2741727	440	440
TDE2609	NC_002967	2650561..2651964	1098	124.79	130.56	1404	2740783	1098	1098
TDE1361	NC_002967	1400828..1401166	265	124.74	130.5	339	2739462	265	265
TDE0312	NC_002967	343775..345499	1345	124.42	130.17	1725	2740511	1345	1345
TDE1875	NC_002967	complement(1895896..1896996)	858	124.35	130.1	1101	2739104	858	858
TDE1648	NC_002967	complement(1696576..1696830)	198	123.9	129.63	255	2738989	198	198
TDE2725	NC_002967	complement(2782330..2783298)	752	123.83	129.56	969	2740944	752	752
TDE1744	NC_002967	complement(1798593..1799180)	456	123.75	129.47	588	2740589	456	456
TDE2551	NC_002967	complement(2576302..2577372)	829	123.51	129.22	1071	2739916	829	829
TDE1258	NC_002967	complement(1291878..1292273)	306	123.3	129	396	2741434	306	306
tdeIR	NC_002967	complement(1303110..1303880)	595	123.14	128.83	771	2740561	595	595
TDE0314	NC_002967	346217..346969	581	123.12	128.81	753	2740513	581	581
TDE0165	NC_002967	194262..195116	657	122.62	128.28	855	2739598	657	657
TDE2138	NC_002967	2171771..2172154	295	122.59	128.25	384	2739397	295	295
TDE1282	NC_002967	1316941..1317531	454	122.58	128.24	591	2740575	454	454
TDE0604	NC_002967	complement(641921..642721)	615	122.52	128.18	801	2739160	615	615
cobS	NC_002967	2412966..2413748	601	122.48	128.14	783	2740685	601	601
TDE2213	NC_002967	2252940..2253197	198	122.46	128.12	258	2739489	198	198
TDE0877	NC_002967	898729..899679	729	122.32	127.97	951	2740924	729	729
TDE2076	NC_002967	complement(2104620..2106098)	1133	122.24	127.89	1479	2741203	1133	1133
TDE0334	NC_002967	complement(373386..374138)	576	122.06	127.7	753	2741550	576	576
TDE0699	NC_002967	complement(735109..735342)	179	122.06	127.7	234	2739821	179	179
TDE0718	NC_002967	753355..753558	156	122.02	127.66	204	2740625	156	156
TDE0421	NC_002967	473556..474842	983	121.88	127.51	1287	2739585	983	983
TDE2070	NC_002967	2097175..2098272	837	121.64	127.26	1098	2741197	837	837
TDE1219	NC_002967	1252011..1252475	353	121.13	126.73	465	2740113	353	353
TDE0798	NC_002967	complement(821319..822647)	1007	120.91	126.5	1329	2740676	1007	1007
TDE0410	NC_002967	462193..463059	656	120.73	126.31	867	2740156	656	656
TDE2637	NC_002967	complement(2676882..2677406)	397	120.66	126.24	525	2740811	397	397
dnaA	NC_002967	complement(166..1575)	1066	120.64	126.21	1410	2741619	1066	1066
TDE0481	NC_002967	complement(538287..538628)	258	120.38	125.94	342	2741386	258	258
TDE0170	NC_002967	198929..200080	869	120.37	125.93	1152	2739522	869	869
TDE1307	NC_002967	1341094..1342581	1121	120.21	125.77	1488	2739565	1121	1121
nrdR	NC_002967	1365519..1365974	343	120.03	125.57	456	2741064	343	343
TDE2242	NC_002967	complement(2279659..2282124)	1854	119.97	125.51	2466	2741347	1854	1854
TDE0698	NC_002967	complement(734712..735125)	311	119.87	125.41	414	2739820	311	311
TDE2698	NC_002967	2741192..2742835	1235	119.87	125.41	1644	2739285	1235	1235
TDE2783	NC_002967	2834550..2836667	1591	119.86	125.4	2118	2739172	1591	1591
TDE0847	NC_002967	871034..871402	277	119.78	125.32	369	2739624	277	277
dmcB	NC_002967	complement(385834..387066)	924	119.58	125.11	1233	2741241	924	924
TDE1257	NC_002967	1291018..1291830	609	119.53	125.05	813	2741433	609	609
TDE0304	NC_002967	334023..335552	1146	119.52	125.04	1530	2741025	1146	1146
TDE2289	NC_002967	2325904..2327556	1236	119.31	124.83	1653	2740254	1236	1236
TDE0948	NC_002967	complement(971049..971927)	657	119.27	124.78	879	2740981	657	657
TDE1731	NC_002967	complement(1785622..1787025)	1049	119.22	124.73	1404	2739189	1049	1049
TDE2059	NC_002967	complement(2086399..2086599)	150	119.08	124.58	201	2741186	150	150
TDE0587	NC_002967	625889..626557	499	119.02	124.52	669	2741023	499	499
TDE0661	NC_002967	complement(697336..697575)	179	119.01	124.51	240	2739209	179	179
TDE1209	NC_002967	1242485..1243402	683	118.72	124.21	918	2740103	683	683
TDE2214	NC_002967	2253190..2253525	250	118.73	124.21	336	2739490	250	250
fliP	NC_002967	complement(2815156..2815971)	605	118.31	123.78	816	2740727	605	605
TDE0840	NC_002967	complement(859509..860984)	1094	118.27	123.74	1476	2739617	1094	1094
TDE0553	NC_002967	complement(589498..590397)	667	118.26	123.72	900	2739798	667	667
ligA	NC_002967	1581708..1583645	1436	118.24	123.7	1938	2740900	1436	1436
TDE2505	NC_002967	2530265..2530681	308	117.86	123.31	417	2741478	308	308
TDE1030	NC_002967	1059254..1060102	627	117.84	123.29	849	2741508	627	627
ftsA	NC_002967	1235173..1236417	918	117.66	123.1	1245	2741164	918	918
TDE1329	NC_002967	1363643..1365406	1294	117.05	122.46	1764	2741063	1294	1294
TDE1314	NC_002967	1351314..1353176	1366	117	122.41	1863	2739572	1366	1366
TDE2559	NC_002967	complement(2585474..2587294)	1335	116.98	122.39	1821	2739924	1335	1335
TDE1796	NC_002967	complement(1834856..1835605)	549	116.8	122.2	750	2739226	90	549
mraY	NC_002967	complement(2287588..2288646)	775	116.78	122.17	1059	2741354	775	775
TDE1951	NC_002967	complement(1967493..1968419)	678	116.71	122.1	927	2740191	678	678
fliR	NC_002967	61733..62527	581	116.62	122.01	795	2741668	581	581
TDE0999	NC_002967	1026010..1026846	611	116.48	121.87	837	2739076	611	611
TDE0645	NC_002967	complement(680659..681375)	522	116.17	121.54	717	2740476	522	522
TDE1014	NC_002967	complement(1044537..1045634)	799	116.12	121.48	1098	2740994	702	799
TDE2384	NC_002967	2413766..2414356	430	116.1	121.46	591	2740686	430	430
TDE0406	NC_002967	457370..458989	1177	115.93	121.29	1620	2740152	1177	1177
TDE1530	NC_002967	complement(1575186..1575962)	564	115.83	121.18	777	2740892	564	564
fabH	NC_002967	complement(639926..640861)	678	115.58	120.93	936	2739158	678	678
TDE1450	NC_002967	1495460..1497916	1779	115.54	120.88	2457	2741413	1779	1779
TDE2554	NC_002967	2580885..2581763	636	115.46	120.79	879	2739919	636	636
TDE1752	NC_002967	complement(1804412..1805488)	777	115.12	120.44	1077	2740597	100	777
hsdM-2	NC_002967	complement(2800783..2802225)	1041	115.12	120.44	1443	2740713	1041	1041
thiI	NC_002967	2595282..2596445	839	115.02	120.33	1164	2739933	839	839
TDE1401	NC_002967	1442505..1443128	449	114.82	120.12	624	2741268	449	449
TDE1532	NC_002967	1576659..1577228	410	114.78	120.08	570	2740894	410	410
TDE1246	NC_002967	1279179..1281707	1818	114.71	120.01	2529	2741422	1818	1818
TDE1959	NC_002967	complement(1973895..1974287)	282	114.5	119.79	393	2741522	282	282
malQ	NC_002967	2416180..2417802	1163	114.34	119.63	1623	2740689	1163	1163
TDE0363	NC_002967	complement(409626..410069)	318	114.29	119.57	444	2741083	318	318
TDE1455	NC_002967	1503005..1503271	191	114.15	119.42	267	2741418	191	191
TDE0096	NC_002967	112863..114197	952	113.79	119.05	1335	2741711	952	952
TDE0811	NC_002967	complement(831071..832438)	975	113.73	118.98	1368	2739553	975	975
TDE2177	NC_002967	complement(2206390..2206614)	160	113.47	118.72	225	2740199	160	160
obgE	NC_002967	complement(1802022..1803170)	817	113.46	118.71	1149	2740593	817	817
TDE0302	NC_002967	333363..333641	198	113.24	118.48	279	2740289	198	198
TDE1886	NC_002967	complement(1907172..1908578)	997	113.07	118.3	1407	2739115	997	997
TDE2337	NC_002967	2373435..2374664	871	113	118.22	1230	2739432	871	871
TDE2581	NC_002967	2610922..2611692	546	113	118.22	771	2741285	546	546
mfd	NC_002967	1322878..1326345	2454	112.91	118.13	3468	2741041	2454	2454
TDE1839	NC_002967	complement(1870481..1871311)	588	112.91	118.13	831	2740501	588	588
TDE2542	NC_002967	complement(2569531..2570916)	979	112.71	117.92	1386	2739907	979	979
csrA	NC_002967	2390978..2391205	161	112.68	117.89	228	2739964	161	161
TDE1573	NC_002967	complement(1621631..1621888)	182	112.56	117.77	258	2739323	182	182
TDE0943	NC_002967	966123..966332	147	111.7	116.86	210	2740976	147	147
TDE1730	NC_002967	complement(1783833..1785635)	1262	111.69	116.85	1803	2739188	1262	1262
TDE0425	NC_002967	479840..482005	1513	111.46	116.61	2166	2739589	1513	1513
TDE1738	NC_002967	1790676..1791587	637	111.45	116.6	912	2739196	637	637
TDE2037	NC_002967	complement(2066737..2067810)	748	111.13	116.27	1074	2740631	748	748
TDE2460	NC_002967	2486123..2487289	812	111.03	116.16	1167	2739645	812	812
TDE0197	NC_002967	232905..233285	265	110.99	116.12	381	2739013	265	265
TDE2074	NC_002967	2100554..2101597	724	110.66	115.77	1044	2741201	724	724
TDE0307	NC_002967	338795..339700	628	110.61	115.72	906	2741028	628	628
TDE2434	NC_002967	complement(2463390..2465747)	1634	110.57	115.69	2358	2739859	1634	1634
TDE1453	NC_002967	1499252..1501576	1610	110.5	115.6	2325	2741416	1610	1610
TDE1102	NC_002967	complement(1135354..1136265)	631	110.4	115.51	912	2740232	631	631
TDE2039	NC_002967	complement(2068288..2069634)	931	110.29	115.39	1347	2740633	931	931
TDE2368	NC_002967	2401870..2402331	319	110.18	115.27	462	2739977	319	319
TDE0962	NC_002967	984123..986033	1317	109.97	115.05	1911	2740770	1317	1317
TDE0620	NC_002967	652618..653433	562	109.9	114.98	816	2740465	562	562
TDE0736	NC_002967	complement(775090..775320)	159	109.83	114.91	231	2740290	159	159
TDE0541	NC_002967	582373..582696	223	109.83	114.9	324	2740529	223	223
TDE0303	NC_002967	333638..333919	194	109.77	114.85	282	2741024	194	194
TDE1551	NC_002967	complement(1594628..1595623)	684	109.58	114.65	996	2740913	684	684
TDE2077	NC_002967	complement(2106160..2106855)	478	109.59	114.65	696	2741204	478	478
TDE1882	NC_002967	1903684..1904967	879	109.24	114.29	1284	2739111	879	879
TDE2202	NC_002967	2238774..2239664	610	109.24	114.29	891	2739478	610	610
TDE1194	NC_002967	1225113..1227683	1759	109.17	114.22	2571	2741155	1759	1759
TDE2068	NC_002967	2094175..2096655	1697	109.14	114.19	2481	2741195	1697	1697
TDE0990	NC_002967	1017538..1017888	240	109.11	114.15	351	2739067	240	240
TDE0471	NC_002967	complement(526747..528378)	1115	109.02	114.06	1632	2740518	1115	1115
TDE1129	NC_002967	1161870..1162583	486	108.61	113.63	714	2739988	486	486
TDE1035	NC_002967	1063594..1063920	222	108.33	113.34	327	2741513	222	222
TDE1865	NC_002967	complement(1889231..1892284)	2071	108.21	113.21	3054	2740054	2071	2071
rodA	NC_002967	1393690..1394991	881	107.97	112.96	1302	2739454	881	881
rluB	NC_002967	897629..898333	476	107.74	112.72	705	2740922	476	476
miaB	NC_002967	1622918..1624273	914	107.56	112.53	1356	2739773	914	914
TDE2721	NC_002967	complement(2777923..2779695)	1194	107.46	112.43	1773	2740940	1194	1194
TDE2540	NC_002967	complement(2565285..2568071)	1874	107.3	112.25	2787	2739052	1874	1874
TDE0714	NC_002967	747773..749260	1000	107.24	112.19	1488	2740621	1000	1000
TDE2151	NC_002967	complement(2188430..2188897)	314	107.06	112.01	468	2739137	314	314
TDE1918	NC_002967	complement(1937481..1938434)	639	106.88	111.82	954	2740416	639	639
TDE1202	NC_002967	1234323..1235180	574	106.75	111.68	858	2741163	574	574
TDE2167	NC_002967	complement(2198193..2200937)	1836	106.73	111.66	2745	2739153	1836	1836
TDE1660	NC_002967	complement(1710800..1715356)	3038	106.38	111.3	4557	2739001	3038	3038
TDE1685	NC_002967	complement(1737442..1740405)	1975	106.33	111.24	2964	2740140	1975	1975
TDE1120	NC_002967	1152068..1152889	546	105.99	110.89	822	2739536	546	546
TDE0157	NC_002967	183999..185771	1173	105.57	110.45	1773	2741745	1173	1173
TDE2005	NC_002967	2023916..2024470	367	105.52	110.39	555	2740458	367	367
TDE2706	NC_002967	complement(2752006..2753883)	1240	105.36	110.23	1878	2739293	1240	1240
TDE2227	NC_002967	2266535..2267194	434	104.93	109.78	660	2739503	434	434
TDE1611	NC_002967	1659841..1660494	430	104.92	109.76	654	2740852	430	430
TDE1912	NC_002967	1929316..1929948	416	104.87	109.71	633	2740410	416	416
TDE1377	NC_002967	complement(1419173..1419922)	492	104.68	109.52	750	2741138	492	492
TDE2475	NC_002967	complement(2497220..2498611)	912	104.54	109.38	1392	2741448	912	912
TDE2335	NC_002967	2369781..2372018	1465	104.45	109.28	2238	2739430	1465	1465
TDE1973	NC_002967	complement(1987329..1987796)	306	104.33	109.16	468	2741536	306	306
TDE2532	NC_002967	2558586..2559017	282	104.16	108.98	432	2739044	282	282
TDE0442	NC_002967	complement(496779..497813)	675	104.07	108.88	1035	2740424	675	675
mviN	NC_002967	complement(382218..383831)	1052	104.01	108.81	1614	2739341	1052	1052
TDE2006	NC_002967	2024561..2026930	1544	103.96	108.76	2370	2740353	1544	1544
mreD	NC_002967	1391335..1391853	337	103.61	108.4	519	2739452	337	337
TDE0804	NC_002967	complement(826962..828089)	732	103.55	108.34	1128	2739546	732	732
feoA	NC_002967	complement(2091358..2091582)	146	103.54	108.33	225	2741191	146	146
TDE2107	NC_002967	complement(2131849..2132964)	724	103.52	108.3	1116	2740346	724	724
TDE2283	NC_002967	complement(2319769..2321007)	803	103.42	108.2	1239	2740033	803	803
galK	NC_002967	complement(2251572..2252771)	776	103.19	107.96	1200	2739488	776	776
recF	NC_002967	complement(262889..263971)	699	102.99	107.75	1083	2739082	699	699
TDE2499	NC_002967	complement(2523281..2524042)	491	102.82	107.57	762	2741472	491	491
TDE1594	NC_002967	complement(1643083..1644912)	1177	102.63	107.37	1830	2739791	1177	1177
TDE1732	NC_002967	1787170..1788006	538	102.57	107.31	837	2739190	538	538
TDE2644	NC_002967	2683791..2685119	853	102.42	107.15	1329	2741089	853	853
TDE2003	NC_002967	2022417..2023691	818	102.37	107.11	1275	2740456	818	818
TDE0679	NC_002967	716485..717633	737	102.35	107.08	1149	2739672	737	737
TDE0533	NC_002967	576050..576637	376	102.04	106.75	588	2741752	376	376
TDE1371	NC_002967	complement(1413388..1415259)	1191	101.52	106.21	1872	2741132	1191	1191
TDE2309	NC_002967	complement(2346648..2348189)	980	101.41	106.1	1542	2740274	980	980
TDE2585	NC_002967	complement(2618066..2620393)	1479	101.38	106.06	2328	2741289	1479	1479
TDE0474	NC_002967	530880..531194	200	101.31	106	315	2740521	200	200
TDE2295	NC_002967	2333474..2334343	552	101.24	105.92	870	2740260	552	552
pdp	NC_002967	complement(2226410..2227741)	845	101.23	105.91	1332	2740213	845	845
TDE2449	NC_002967	complement(2477550..2478956)	890	100.94	105.6	1407	2739634	890	890
TDE0738	NC_002967	complement(775764..776024)	165	100.88	105.54	261	2740292	165	165
TDE1958	NC_002967	complement(1972399..1973775)	869	100.7	105.36	1377	2741521	869	869
TDE0596	NC_002967	complement(635072..636100)	649	100.64	105.29	1029	2741559	649	649
TDE0757	NC_002967	complement(796949..798016)	673	100.55	105.2	1068	2739876	673	673
TDE0234	NC_002967	267193..269004	1141	100.48	105.12	1812	2739829	1141	1141
TDE0010	NC_002967	14720..15286	357	100.47	105.11	567	2741625	357	357
TDE0373	NC_002967	complement(426241..427812)	989	100.39	105.03	1572	2740125	989	989
TDE0715	NC_002967	749267..750610	845	100.32	104.96	1344	2740622	845	845
TDE2629	NC_002967	2669469..2671022	975	100.12	104.74	1554	2740803	975	975
TDE2067	NC_002967	2092294..2094086	1124	100.03	104.65	1793	2741194	1124	1124
flhB	NC_002967	62524..63696	733	99.71	104.32	1173	2741669	733	733
TDE1961	NC_002967	complement(1974640..1975065)	266	99.64	104.24	426	2741524	266	266
cadA	NC_002967	1422905..1424836	1206	99.61	104.21	1932	2741145	1206	1206
TDE2324	NC_002967	2359328..2359981	408	99.55	104.15	654	2739419	408	408
TDE2041	NC_002967	complement(2070304..2071584)	799	99.53	104.13	1281	2740635	799	799
ispF	NC_002967	2328958..2329443	302	99.16	103.74	486	2740257	302	302
TDE2171	NC_002967	complement(2201867..2202631)	475	99.08	103.66	765	2740193	475	475
maf	NC_002967	complement(2384698..2385309)	380	99.08	103.66	612	2739957	380	380
TDE0223	NC_002967	complement(255335..255994)	409	98.88	103.45	660	2740777	409	409
TDE2179	NC_002967	2209088..2210674	980	98.54	103.09	1587	2740201	980	980
hsdM-1	NC_002967	complement(418446..421061)	1609	98.14	102.68	2616	2740121	1609	1609
TDE0423	NC_002967	476741..478006	777	97.93	102.46	1266	2739587	777	777
dnaB	NC_002967	1716038..1717375	821	97.91	102.44	1338	2739003	821	821
TDE1046	NC_002967	1073786..1074136	215	97.74	102.26	351	2741320	215	215
TDE2294	NC_002967	complement(2332699..2333400)	430	97.74	102.26	702	2740259	430	430
engA	NC_002967	complement(94344..95774)	876	97.68	102.2	1431	2741698	876	876
TDE1591	NC_002967	1638722..1639576	523	97.61	102.12	855	2739788	523	523
TDE2722	NC_002967	complement(2779756..2780964)	739	97.54	102.04	1209	2740941	739	739
TDE2660	NC_002967	complement(2697248..2697607)	220	97.51	102.02	360	2741105	220	220
TDE0535	NC_002967	577463..578161	427	97.48	101.98	699	2741754	427	427
TDE2643	NC_002967	2682325..2683794	897	97.37	101.87	1470	2741088	897	897
cdsA	NC_002967	complement(2380473..2381330)	523	97.27	101.76	858	2739438	523	523
TDE1336	NC_002967	1372443..1373840	852	97.25	101.74	1398	2741070	852	852
TDE1229	NC_002967	1262553..1263140	358	97.15	101.64	588	2741171	358	358
TDE2042	NC_002967	complement(2071586..2072269)	415	96.81	101.29	684	2740636	415	415
TDE1220	NC_002967	1252490..1254922	1475	96.74	101.21	2433	2740114	1475	1475
TDE2417	NC_002967	complement(2442902..2443378)	289	96.68	101.15	477	2739842	289	289
TDE0301	NC_002967	332487..333290	486	96.46	100.91	804	2740288	486	486
TDE2326	NC_002967	2361227..2362087	517	95.82	100.24	861	2739421	517	517
TDE0584	NC_002967	complement(622286..623224)	563	95.67	100.1	939	2741020	563	563
TDE0146	NC_002967	complement(167525..168727)	721	95.64	100.06	1203	2739301	721	721
TDE1115	NC_002967	complement(1149128..1149436)	185	95.53	99.95	309	2739531	185	185
miaA-1	NC_002967	66075..67061	590	95.39	99.79	987	2741672	590	590
TDE0478	NC_002967	534423..535073	388	95.1	99.5	651	2740525	388	388
TDE2263	NC_002967	complement(2299367..2300281)	545	95.04	99.44	915	2740013	545	545
TDE1795	NC_002967	complement(1833153..1834763)	959	94.99	99.38	1611	2739225	959	959
TDE2248	NC_002967	complement(2286846..2287568)	430	94.9	99.29	723	2741353	430	430
TDE0178	NC_002967	complement(210628..212718)	1240	94.63	99	2091	2739351	1240	1240
TDE2062	NC_002967	complement(2087892..2088434)	322	94.62	99	543	2741189	322	322
TDE1725	NC_002967	complement(1778483..1779367)	524	94.48	98.85	885	2739183	524	524
TDE1278	NC_002967	complement(1312318..1312878)	332	94.43	98.8	561	2740571	332	332
TDE1826	NC_002967	complement(1858651..1859871)	722	94.36	98.72	1221	2740488	722	722
TDE1373	NC_002967	complement(1417269..1417931)	392	94.35	98.71	663	2741134	392	392
TDE2418	NC_002967	complement(2443420..2443923)	298	94.35	98.71	504	2739843	298	298
TDE0887	NC_002967	complement(904423..904842)	247	93.84	98.18	420	2739761	247	247
TDE1714	NC_002967	complement(1768573..1769586)	595	93.63	97.96	1014	2740886	595	595
uraA	NC_002967	2289580..2290842	741	93.62	97.95	1263	2741356	741	741
selA	NC_002967	2499663..2501009	789	93.47	97.79	1347	2741450	789	789
TDE2564	NC_002967	2590115..2590453	198	93.2	97.51	339	2739929	198	198
TDE2302	NC_002967	2341930..2343195	739	93.14	97.45	1266	2740267	739	739
TDE2061	NC_002967	complement(2086869..2087882)	590	92.85	97.14	1014	2741188	590	590
TDE0275	NC_002967	306773..307438	387	92.72	97.01	666	2741568	387	387
TDE2416	NC_002967	complement(2442446..2442889)	258	92.72	97.01	444	2739841	258	258
TDE1535	NC_002967	complement(1579227..1580030)	467	92.68	96.97	804	2740897	467	467
TDE0293	NC_002967	complement(322108..323511)	815	92.63	96.91	1404	2741384	815	815
TDE0232	NC_002967	265354..265884	308	92.56	96.83	531	2739084	308	308
TDE1305	NC_002967	1340240..1340458	127	92.54	96.81	219	2739563	127	127
TDE1813	NC_002967	complement(1847953..1848339)	224	92.36	96.63	387	2739243	224	224
TDE1093	NC_002967	1127514..1128218	408	92.35	96.61	705	2740223	408	408
TDE0499	NC_002967	complement(552607..553587)	567	92.23	96.49	981	2738984	567	567
TDE2527	NC_002967	complement(2555539..2556309)	445	92.1	96.36	771	2739039	445	445
TDE1739	NC_002967	1791653..1792717	613	91.85	96.09	1065	2739197	613	613
ruvB	NC_002967	complement(1930979..1932010)	594	91.84	96.09	1032	2740412	594	594
TDE0498	NC_002967	complement(552016..552333)	183	91.83	96.07	318	2738983	183	183
rsuA	NC_002967	881163..881900	424	91.68	95.91	738	2741371	424	424
TDE0678	NC_002967	716154..716498	198	91.58	95.81	345	2739671	198	198
gidB	NC_002967	2539184..2539948	439	91.57	95.8	765	2739025	439	439
TDE0521	NC_002967	complement(566846..568342)	859	91.56	95.79	1497	2739258	859	859
TDE2703	NC_002967	complement(2747695..2748480)	451	91.56	95.79	786	2739290	451	451
TDE0601	NC_002967	complement(638924..639901)	561	91.53	95.76	978	2739157	561	561
TDE0277	NC_002967	complement(308199..308594)	227	91.47	95.7	396	2741570	227	227
TDE1462	NC_002967	1511745..1512299	318	91.43	95.65	555	2741577	318	318
TDE0105	NC_002967	complement(124822..125544)	414	91.37	95.59	723	2741720	414	414
TDE1578	NC_002967	1625510..1626169	377	91.15	95.36	660	2739775	377	377
TDE1512	NC_002967	1559343..1560611	722	90.79	94.98	1269	2739718	722	722
TDE2415	NC_002967	complement(2441803..2442435)	360	90.75	94.94	633	2739840	360	360
TDE0862	NC_002967	883332..884186	485	90.52	94.7	855	2741373	485	485
TDE0858	NC_002967	879658..880230	325	90.51	94.69	573	2741369	325	325
TDE2189	NC_002967	complement(2223288..2224238)	539	90.44	94.62	951	2740211	539	539
TDE0685	NC_002967	complement(721913..722710)	452	90.38	94.56	798	2740244	452	452
TDE2114	NC_002967	complement(2139480..2140265)	445	90.34	94.52	786	2739373	445	445
TDE1306	NC_002967	complement(1340542..1340964)	239	90.16	94.33	423	2739564	239	239
TDE2141	NC_002967	complement(2175673..2175858)	105	90.08	94.24	186	2739400	105	105
TDE2247	NC_002967	2286502..2286831	186	89.94	94.1	330	2741352	186	186
TDE0465	NC_002967	complement(518358..518735)	213	89.92	94.07	378	2739219	213	213
TDE1891	NC_002967	1911346..1912110	431	89.9	94.06	765	2739120	431	431
murD	NC_002967	421224..422654	806	89.88	94.03	1431	2740122	806	806
TDE0865	NC_002967	887267..887659	221	89.73	93.88	393	2741376	221	221
lnt	NC_002967	2338420..2339997	886	89.59	93.73	1578	2740264	886	886
TDE1355	NC_002967	1395249..1395587	190	89.43	93.57	339	2739456	190	190
TDE2561	NC_002967	2588354..2589037	383	89.35	93.48	684	2739926	383	383
TDE1055	NC_002967	complement(1083072..1084421)	755	89.24	93.36	1350	2740816	755	755
TDE0466	NC_002967	complement(518735..518944)	117	88.9	93.01	210	2739220	117	117
TDE1335	NC_002967	1370956..1372428	819	88.72	92.82	1473	2741069	819	819
TDE0552	NC_002967	complement(588419..589483)	592	88.7	92.8	1065	2739797	592	592
TDE0580	NC_002967	615478..616776	722	88.69	92.79	1299	2741016	722	722
TDE2102	NC_002967	complement(2126706..2127437)	406	88.5	92.59	732	2740341	406	406
TDE2023	NC_002967	complement(2049595..2050704)	614	88.27	92.35	1110	2740370	614	614
TDE2749	NC_002967	2805766..2806116	194	88.19	92.27	351	2740716	194	194
TDE0269	NC_002967	complement(300286..300777)	271	87.89	91.95	492	2741253	271	271
TDE1013	NC_002967	complement(1044067..1044480)	228	87.88	91.94	414	2740993	228	228
TDE1593	NC_002967	complement(1641299..1643089)	983	87.58	91.63	1791	2739790	983	983
TDE1508	NC_002967	1556116..1556511	217	87.44	91.48	396	2739714	217	217
TDE1094	NC_002967	1128205..1129782	864	87.37	91.41	1578	2740224	864	864
TDE2199	NC_002967	complement(2236566..2237240)	369	87.23	91.26	675	2740221	369	369
TDE2143	NC_002967	2178247..2180544	1254	87.08	91.1	2298	2739129	1254	1254
TDE1448	NC_002967	1493675..1494490	445	87.02	91.04	816	2741411	445	445
TDE0164	NC_002967	complement(193507..194088)	317	86.91	90.93	582	2739597	317	317
TDE2375	NC_002967	complement(2406434..2406751)	173	86.81	90.82	318	2739984	173	173
TDE0730	NC_002967	complement(769286..770677)	757	86.78	90.79	1392	2740094	757	757
TDE2443	NC_002967	complement(2473325..2473549)	122	86.52	90.52	225	2739628	122	122
TDE2240	NC_002967	complement(2277715..2278512)	432	86.38	90.38	798	2741345	432	432
TDE1786	NC_002967	complement(1825195..1826238)	563	86.05	90.03	1044	2741230	563	563
TDE1800	NC_002967	complement(1837517..1837774)	139	85.97	89.94	258	2739230	30	139
glgP	NC_002967	complement(2437324..2439777)	1322	85.96	89.93	2454	2739836	1322	1322
TDE0193	NC_002967	complement(228703..230679)	1063	85.8	89.76	1977	2741612	1063	1063
TDE0189	NC_002967	complement(225762..226550)	424	85.75	89.71	789	2741036	424	424
TDE0009	NC_002967	complement(13814..14635)	440	85.41	89.36	822	2741624	440	440
TDE0536	NC_002967	complement(578154..578954)	427	85.06	88.99	801	2741755	427	427
TDE1928	NC_002967	1945888..1946643	403	85.06	88.99	756	2740168	403	403
pth	NC_002967	complement(679306..679917)	326	85	88.93	612	2740474	326	326
TDE2277	NC_002967	2312820..2313575	402	84.85	88.77	756	2740027	402	402
TDE0008	NC_002967	11031..13706	1420	84.67	88.59	2676	2741623	1420	1420
TDE1084	NC_002967	complement(1115024..1116376)	716	84.44	88.35	1353	2739096	716	716
cutE-1	NC_002967	complement(1763278..1764912)	864	84.32	88.22	1635	2740880	864	864
TDE0662	NC_002967	complement(697662..697925)	139	84.02	87.9	264	2739210	139	139
TDE1999	NC_002967	2017203..2017856	344	83.93	87.81	654	2740452	344	344
TDE2584	NC_002967	2616553..2618004	762	83.74	87.61	1452	2741288	762	762
TDE2208	NC_002967	2246873..2247652	409	83.67	87.54	780	2739484	409	409
mtnK	NC_002967	725830..727032	630	83.56	87.43	1203	2740248	630	630
pgi	NC_002967	2598942..2600519	825	83.42	87.28	1578	2739938	825	825
TDE0953	NC_002967	977003..978067	556	83.31	87.16	1065	2740761	556	556
TDE1411	NC_002967	complement(1453253..1453492)	125	83.11	86.95	240	2739688	125	125
valS	NC_002967	1404903..1407632	1421	83.06	86.9	2730	2739465	1421	1421
TDE2145	NC_002967	complement(2181915..2183015)	573	83.05	86.88	1101	2739131	573	573
TDE0150	NC_002967	170578..171885	678	82.71	86.54	1308	2740838	678	678
TDE2558	NC_002967	complement(2583819..2585477)	860	82.72	86.54	1659	2739923	860	860
TDE0534	NC_002967	576653..577444	410	82.6	86.42	792	2741753	410	410
TDE1559	NC_002967	1610863..1611471	314	82.27	86.08	609	2739309	314	314
TDE1130	NC_002967	1162593..1163300	365	82.26	86.07	708	2739989	365	365
TDE0270	NC_002967	complement(300935..301960)	528	82.12	85.91	1026	2741254	528	528
cobH	NC_002967	2581753..2582376	321	82.09	85.88	624	2739920	321	321
TDE0799	NC_002967	822749..823528	401	82.03	85.83	780	2740677	401	401
TDE2627	NC_002967	complement(2668622..2669230)	313	82.01	85.8	609	2740801	313	313
TDE0870	NC_002967	892838..894736	973	81.76	85.54	1899	2740917	973	973
TDE1505	NC_002967	1553754..1554197	227	81.58	85.35	444	2739711	227	227
rnhB	NC_002967	1591264..1591860	304	81.25	85.01	597	2740909	304	304
TDE0033	NC_002967	complement(40067..40786)	366	81.11	84.86	720	2741648	366	366
TDE2575	NC_002967	2601158..2601772	312	80.95	84.69	615	2741279	312	312
hypB	NC_002967	complement(2197143..2197805)	336	80.87	84.6	663	2739151	336	336
TDE0143	NC_002967	164153..165163	512	80.81	84.55	1011	2739298	512	512
TDE0082	NC_002967	complement(94024..94341)	160	80.29	84	318	2741697	160	160
TDE1011	NC_002967	1038241..1041462	1620	80.23	83.94	3222	2740991	1620	1620
TDE2262	NC_002967	complement(2298123..2299367)	626	80.23	83.94	1245	2740012	626	626
TDE2645	NC_002967	2685112..2685504	195	79.18	82.83	393	2741090	195	195
TDE1119	NC_002967	1151467..1152087	308	79.14	82.8	621	2739535	308	308
TDE0544	NC_002967	583994..584926	461	78.84	82.49	933	2740532	461	461
TDE2332	NC_002967	complement(2367628..2367864)	117	78.77	82.42	237	2739427	117	117
TDE2096	NC_002967	2123340..2124551	598	78.73	82.37	1212	2740335	598	598
TDE2112	NC_002967	complement(2137272..2138759)	734	78.71	82.35	1488	2740351	734	734
TDE1828	NC_002967	complement(1861024..1861842)	402	78.32	81.94	819	2740490	169	402
TDE2538	NC_002967	2563925..2564332	200	78.22	81.84	408	2739050	200	200
TDE1234	NC_002967	complement(1267721..1269406)	824	77.99	81.59	1686	2741176	824	824
hypA	NC_002967	complement(2197833..2198174)	167	77.92	81.52	342	2739152	167	167
TDE0356	NC_002967	complement(399822..400178)	174	77.77	81.37	357	2740163	174	174
TDE0262	NC_002967	complement(295317..296390)	522	77.56	81.14	1074	2739687	522	522
TDE2075	NC_002967	complement(2101594..2104608)	1462	77.38	80.95	3015	2741202	1462	1462
TDE2741	NC_002967	2796003..2796782	378	77.33	80.9	780	2740960	378	378
TDE2404	NC_002967	complement(2429403..2430794)	673	77.15	80.71	1392	2740706	673	673
TDE1823	NC_002967	complement(1856691..1857080)	188	76.92	80.48	390	2740485	188	188
dxr	NC_002967	complement(2379328..2380473)	550	76.58	80.12	1146	2739437	550	550
TDE1082	NC_002967	1113275..1114312	498	76.56	80.09	1038	2739094	498	498
feoB	NC_002967	complement(2088520..2091354)	1359	76.49	80.03	2835	2741190	1359	1359
TDE1971	NC_002967	complement(1985831..1987120)	618	76.44	79.98	1290	2741534	618	618
TDE0060	NC_002967	complement(67617..67928)	149	76.2	79.73	312	2741675	149	149
TDE0806	NC_002967	complement(828430..828978)	262	76.15	79.67	549	2739548	262	262
TDE0733	NC_002967	complement(772840..774186)	642	76.05	79.57	1347	2740097	642	642
TDE0320	NC_002967	complement(352570..353868)	619	76.04	79.55	1299	2739327	619	619
TDE0554	NC_002967	complement(590429..591058)	300	75.99	79.5	630	2739799	300	300
TDE0624	NC_002967	656642..657400	361	75.89	79.4	759	2740469	361	361
TDE1808	NC_002967	complement(1844174..1845139)	459	75.82	79.32	966	2739238	459	459
TDE2136	NC_002967	complement(2165480..2165749)	128	75.65	79.14	270	2739395	128	128
TDE0702	NC_002967	complement(737334..738059)	344	75.61	79.1	726	2739824	344	344
TDE1313	NC_002967	1350790..1351326	254	75.48	78.96	537	2739571	254	254
TDE2687	NC_002967	complement(2727286..2728344)	500	75.34	78.82	1059	2739274	500	500
TDE0583	NC_002967	complement(621516..622289)	365	75.25	78.73	774	2741019	365	365
TDE1845	NC_002967	complement(1874891..1875259)	174	75.24	78.72	369	2740507	174	174
TDE2578	NC_002967	complement(2602990..2603244)	120	75.09	78.56	255	2741282	120	120
TDE1033	NC_002967	1061209..1062555	633	74.99	78.45	1347	2741511	633	633
TDE2514	NC_002967	complement(2539945..2540622)	318	74.84	78.3	678	2739026	318	318
TDE2550	NC_002967	complement(2575610..2576305)	326	74.74	78.19	696	2739915	326	326
TDE1016	NC_002967	1045669..1048073	1126	74.71	78.16	2405	2740996	1126	1126
TDE0213	NC_002967	complement(248408..249550)	535	74.69	78.14	1143	2739370	535	535
TDE0459	NC_002967	514522..515301	365	74.67	78.12	780	2740756	365	365
TDE2552	NC_002967	complement(2577460..2579034)	737	74.67	78.12	1575	2739917	737	737
TDE0655	NC_002967	691061..691759	327	74.65	78.1	699	2739203	327	327
TDE1605	NC_002967	complement(1655623..1656201)	269	74.13	77.56	579	2740846	269	269
TDE2209	NC_002967	2247729..2249360	757	74.02	77.44	1632	2739485	757	757
TDE0622	NC_002967	complement(654873..655808)	434	73.99	77.41	936	2740467	434	434
TDE2409	NC_002967	complement(2435575..2436096)	242	73.98	77.4	522	2740711	242	242
TDE2654	NC_002967	2691815..2693059	577	73.95	77.37	1245	2741099	577	577
TDE2657	NC_002967	2693962..2694630	310	73.94	77.36	669	2741102	310	310
TDE0253	NC_002967	287292..288785	689	73.59	76.99	1494	2739678	689	689
TDE0555	NC_002967	complement(591073..591612)	249	73.58	76.98	540	2739800	249	249
rrlA	NC_002967	612128..615037	1339	73.42	76.82	2910	2806745	318	1339
TDE0308	NC_002967	339727..340776	483	73.4	76.79	1050	2741029	483	483
TDE1705	NC_002967	1761277..1762215	431	73.24	76.63	939	2740877	431	431
TDE1932	NC_002967	complement(1949221..1949499)	128	73.21	76.59	279	2740172	128	128
queA	NC_002967	2479972..2481015	477	72.91	76.28	1044	2739636	477	477
TDE0191	NC_002967	complement(227468..227896)	196	72.9	76.27	429	2741610	196	196
TDE2410	NC_002967	complement(2436123..2437337)	554	72.76	76.12	1215	2740712	554	554
TDE0480	NC_002967	536829..538265	654	72.62	75.98	1437	2740527	654	654
TDE2658	NC_002967	2694634..2695923	586	72.49	75.84	1290	2741103	586	586
TDE2474	NC_002967	complement(2496692..2497186)	224	72.21	75.55	495	2739659	224	224
TDE0429	NC_002967	complement(485295..485513)	99	72.13	75.47	219	2739593	99	99
TDE0441	NC_002967	complement(496466..496735)	122	72.1	75.43	270	2740587	122	122
TDE0901	NC_002967	complement(918949..919404)	206	72.09	75.42	456	2739941	206	206
TDE1083	NC_002967	1114306..1115091	355	72.07	75.4	786	2739095	355	355
cobD	NC_002967	complement(2418438..2419511)	485	72.06	75.39	1074	2740691	485	485
TDE0581	NC_002967	616760..620476	1672	71.78	75.1	3717	2741017	1672	1672
TDE1827	NC_002967	complement(1860033..1860920)	398	71.52	74.82	888	2740489	203	398
TDE0418	NC_002967	469742..470953	543	71.49	74.79	1212	2739059	543	543
TDE1811	NC_002967	complement(1846863..1847573)	318	71.37	74.67	711	2739241	318	318
TDE0086	NC_002967	complement(101129..103966)	1268	71.29	74.59	2838	2741701	1268	1268
TDE2563	NC_002967	2589934..2590128	87	71.19	74.48	195	2739928	87	87
TDE0737	NC_002967	complement(775498..775764)	119	71.12	74.41	267	2740291	119	119
TDE0081	NC_002967	complement(92643..94031)	618	71	74.28	1389	2741696	618	618
TDE0756	NC_002967	complement(796188..796949)	339	70.99	74.27	762	2739875	339	339
TDE2745	NC_002967	complement(2799971..2800786)	363	70.98	74.27	816	2740964	363	363
TDE1655	NC_002967	1705098..1705628	236	70.92	74.2	531	2738996	236	236
recJ	NC_002967	complement(2224251..2226383)	947	70.84	74.12	2133	2740212	947	947
TDE0849	NC_002967	871739..872389	289	70.84	74.11	651	2739626	289	289
TDE2016	NC_002967	complement(2037914..2038984)	475	70.77	74.04	1071	2740363	475	475
TDE0809	NC_002967	complement(829730..830875)	507	70.59	73.86	1146	2739551	507	507
TDE2084	NC_002967	2113534..2114289	334	70.5	73.76	756	2741211	334	334
TDE0557	NC_002967	complement(592236..592763)	233	70.42	73.67	528	2739802	233	233
TDE1613	NC_002967	1661765..1662379	270	70.05	73.29	615	2740854	270	270
TDE0946	NC_002967	968352..968795	194	69.72	72.94	444	2740979	194	194
TDE0399	NC_002967	449568..450905	584	69.65	72.87	1338	2739408	584	584
TDE0367	NC_002967	complement(415624..416643)	445	69.62	72.83	1020	2740119	445	445
cobM	NC_002967	648127..648876	327	69.57	72.79	750	2740459	327	327
yjeQ	NC_002967	1494492..1495439	413	69.52	72.73	948	2741412	413	413
TDE0819	NC_002967	complement(841739..843475)	756	69.45	72.66	1737	2739561	756	756
TDE0551	NC_002967	complement(587833..588363)	231	69.42	72.63	531	2740539	231	231
trmU	NC_002967	727038..728138	479	69.42	72.63	1101	2740249	479	479
TDE2541	NC_002967	2568305..2569249	411	69.4	72.61	945	2739906	411	411
TDE1500	NC_002967	complement(1546853..1548160)	568	69.29	72.5	1308	2739901	568	568
TDE0538	NC_002967	580206..581189	427	69.24	72.44	984	2741757	427	427
TDE0965	NC_002967	complement(990660..991457)	346	69.19	72.38	798	2740773	346	346
TDE1407	NC_002967	complement(1449523..1450761)	537	69.16	72.36	1239	2741274	537	537
TDE2357	NC_002967	2392178..2393161	426	69.08	72.27	984	2739966	426	426
TDE1515	NC_002967	1562118..1563239	485	68.98	72.16	1122	2739721	485	485
TDE1805	NC_002967	complement(1842125..1842946)	355	68.91	72.1	822	2739235	355	355
TDE2026	NC_002967	complement(2051582..2052592)	434	68.5	71.67	1011	2740373	434	434
TDE0426	NC_002967	482021..483172	493	68.29	71.44	1152	2739590	493	493
TDE1724	NC_002967	1777901..1778431	227	68.21	71.37	531	2739182	227	227
pcrA	NC_002967	920368..922356	847	67.95	71.09	1989	2739943	847	847
hsdR-1	NC_002967	complement(412512..415631)	1326	67.82	70.95	3120	2741086	1326	1326
TDE2733	NC_002967	2788713..2789186	201	67.67	70.79	474	2740952	201	201
TDE2593	NC_002967	2627887..2629023	482	67.64	70.77	1137	2741297	482	482
TDE0625	NC_002967	657393..658163	326	67.47	70.59	771	2740470	326	326
TDE2111	NC_002967	complement(2136361..2137275)	386	67.32	70.43	915	2740350	386	386
TDE0148	NC_002967	169111..169980	367	67.31	70.42	870	2740836	367	367
TDE1992	NC_002967	2009604..2010962	573	67.28	70.39	1359	2740445	573	573
TDE0594	NC_002967	complement(634101..634895)	335	67.24	70.35	795	2741557	335	335
TDE0621	NC_002967	653454..654836	582	67.15	70.25	1383	2740466	582	582
TDE1370	NC_002967	complement(1411884..1413374)	627	67.1	70.2	1491	2741131	627	627
TDE0163	NC_002967	complement(193036..193473)	184	67.03	70.13	438	2739596	184	184
TDE2775	NC_002967	2826336..2827190	359	67	70.1	855	2740742	359	359
TDE1201	NC_002967	1233189..1234322	476	66.98	70.08	1134	2741162	476	476
TDE2641	NC_002967	2681142..2682128	413	66.77	69.86	987	2740815	413	413
TDE1311	NC_002967	1347511..1349115	671	66.71	69.79	1605	2739569	671	671
TDE0149	NC_002967	169961..170566	253	66.62	69.7	606	2740837	253	253
TDE1036	NC_002967	1063945..1064613	279	66.55	69.62	669	2741514	279	279
TDE0368	NC_002967	complement(416647..418335)	701	66.23	69.29	1689	2740120	701	701
TDE1539	NC_002967	1583648..1584250	250	66.16	69.21	603	2740901	250	250
TDE2530	NC_002967	2557502..2558329	343	66.1	69.16	828	2739042	343	343
TDE1248	NC_002967	1282736..1283680	391	66.02	69.07	945	2741424	391	391
TDE0639	NC_002967	complement(673543..674484)	387	65.56	68.59	942	2739364	387	387
TDE1628	NC_002967	complement(1676569..1676946)	155	65.43	68.46	378	2739737	155	155
TDE0640	NC_002967	complement(674621..676855)	915	65.33	68.35	2235	2739365	915	915
TDE1831	NC_002967	complement(1864505..1865122)	252	65.07	68.07	618	2740493	36	252
TDE0103	NC_002967	complement(122634..123776)	465	64.92	67.92	1143	2741718	465	465
TDE0502	NC_002967	complement(555584..556648)	433	64.88	67.87	1065	2738987	433	433
TDE1743	NC_002967	complement(1798030..1798593)	229	64.79	67.78	564	2740588	229	229
truB	NC_002967	complement(1136803..1137876)	435	64.63	67.62	1074	2740234	435	435
TDE0562	NC_002967	595039..595641	244	64.57	67.55	603	2739807	244	244
TDE1818	NC_002967	complement(1852922..1853881)	388	64.49	67.47	960	2739248	388	388
TDE0859	NC_002967	880240..881166	374	64.38	67.35	927	2741370	374	374
TDE1922	NC_002967	complement(1941003..1941575)	230	64.05	67.01	573	2740420	230	230
TDE2495	NC_002967	complement(2518825..2521143)	930	63.99	66.95	2319	2741468	930	930
TDE1969	NC_002967	complement(1983169..1984590)	569	63.85	66.8	1422	2741532	569	569
TDE0411	NC_002967	463071..465155	834	63.83	66.78	2085	2740157	834	834
TDE0954	NC_002967	978064..978900	334	63.67	66.62	837	2740762	334	334
TDE2488	NC_002967	complement(2510485..2511474)	395	63.67	66.61	990	2741461	395	395
TDE0058	NC_002967	67126..67458	132	63.25	66.18	333	2741673	132	132
TDE1291	NC_002967	complement(1328728..1329303)	228	63.16	66.08	576	2741045	228	228
TDE0542	NC_002967	582720..583202	191	63.1	66.02	483	2740530	191	191
TDE2313	NC_002967	complement(2349596..2352100)	990	63.06	65.98	2505	2740278	990	990
TDE1386	NC_002967	1425081..1426916	725	63.01	65.92	1836	2741147	725	725
TDE1037	NC_002967	1064610..1065521	360	62.99	65.9	912	2741515	360	360
TDE2562	NC_002967	2589039..2589848	318	62.65	65.54	810	2739927	318	318
TDE1044	NC_002967	1072215..1073288	421	62.55	65.44	1074	2741318	421	421
TDE1854	NC_002967	complement(1882482..1882805)	127	62.55	65.44	324	2740043	127	127
TDE1970	NC_002967	complement(1984587..1985834)	487	62.27	65.15	1248	2741533	487	487
glgC	NC_002967	2062941..2064215	497	62.2	65.08	1275	2740629	497	497
TDE2029	NC_002967	complement(2057238..2058092)	333	62.15	65.02	855	2740376	333	333
TDE2720	NC_002967	complement(2777086..2777922)	325	61.96	64.82	837	2740939	325	325
TDE1990	NC_002967	complement(2006457..2008586)	823	61.65	64.5	2130	2740443	823	823
TDE1623	NC_002967	complement(1671108..1672070)	372	61.64	64.49	963	2740864	372	372
TDE1856	NC_002967	1883273..1884016	287	61.55	64.4	744	2740045	287	287
TDE0669	NC_002967	complement(707039..707917)	337	61.18	64	879	2739662	337	337
TDE1560	NC_002967	1611590..1614970	1295	61.12	63.94	3381	2739310	1062	1295
TDE2205	NC_002967	complement(2242665..2244845)	835	61.09	63.91	2181	2739481	835	835
TDE2719	NC_002967	2776185..2777075	341	61.07	63.89	891	2740938	341	341
TDE0158	NC_002967	complement(185814..186038)	86	60.99	63.81	225	2741759	86	86
TDE2758	NC_002967	2814105..2814461	136	60.79	63.6	357	2740725	136	136
TDE0317	NC_002967	350796..351176	144	60.31	63.1	381	2740516	144	144
TDE2095	NC_002967	2121889..2123343	547	59.99	62.76	1455	2740334	547	547
ltaE	NC_002967	complement(5075..6130)	396	59.84	62.6	1056	2741620	396	396
TDE0492	NC_002967	547608..548717	416	59.8	62.57	1110	2738977	416	416
TDE1878	NC_002967	complement(1900050..1900835)	294	59.69	62.44	786	2739107	294	294
TDE0616	NC_002967	649990..650139	56	59.57	62.33	150	2740461	56	56
TDE0556	NC_002967	complement(591628..592182)	207	59.51	62.27	555	2739801	207	207
TDE1904	NC_002967	complement(1923287..1923703)	155	59.31	62.05	417	2740402	155	155
recO	NC_002967	complement(491414..492223)	301	59.3	62.04	810	2740582	301	301
TDE1517	NC_002967	1563956..1564405	167	59.22	61.95	450	2739723	167	167
TDE0520	NC_002967	complement(566164..566751)	218	59.16	61.89	588	2739257	218	218
TDE1114	NC_002967	complement(1148324..1148995)	249	59.13	61.86	672	2739530	249	249
TDE2750	NC_002967	2806173..2807348	434	58.89	61.61	1176	2740717	434	434
ispH	NC_002967	1131129..1131998	321	58.88	61.6	870	2740226	321	321
TDE2025	NC_002967	complement(2051165..2051530)	135	58.86	61.58	366	2740372	135	135
TDE0398	NC_002967	447913..449496	583	58.73	61.44	1584	2739407	583	583
TDE1221	NC_002967	1254936..1256138	442	58.63	61.34	1203	2740115	442	442
TDE2024	NC_002967	complement(2050701..2051111)	151	58.62	61.33	411	2740371	151	151
TDE0392	NC_002967	complement(441936..443114)	432	58.47	61.17	1179	2740324	432	432
TDE0099	NC_002967	115788..117074	470	58.27	60.97	1287	2741714	470	470
dinB	NC_002967	986035..987222	433	58.16	60.85	1188	2740771	433	433
TDE0539	NC_002967	581276..581602	119	58.07	60.75	327	2741758	119	119
TDE1976	NC_002967	1989255..1990118	314	57.99	60.67	864	2741539	314	314
TDE1315	NC_002967	1353157..1354893	631	57.97	60.65	1737	2739573	631	631
TDE0006	NC_002967	complement(6200..9784)	1301	57.91	60.58	3585	2741621	1301	1301
TDE1379	NC_002967	complement(1420104..1420748)	234	57.89	60.57	645	2741140	234	234
TDE1701	NC_002967	1758280..1759407	409	57.86	60.53	1128	2740873	409	409
TDE0372	NC_002967	complement(424722..426266)	560	57.84	60.51	1545	2740124	560	560
TDE1988	NC_002967	2002879..2005650	1004	57.79	60.47	2772	2740441	1004	1004
TDE1779	NC_002967	complement(1820671..1822086)	512	57.7	60.36	1416	2741223	0	512
TDE0350	NC_002967	393712..395079	494	57.62	60.29	1368	2741246	494	494
TDE1368	NC_002967	complement(1409517..1409885)	133	57.51	60.17	369	2741129	133	133
TDE0593	NC_002967	complement(632131..634026)	683	57.48	60.14	1896	2741556	683	683
TDE1514	NC_002967	1560792..1562069	460	57.43	60.09	1278	2739720	460	460
rrlB	NC_002967	1221739..1224648	1047	57.41	60.07	2910	2806746	261	1047
TDE1043	NC_002967	1071085..1072218	408	57.41	60.06	1134	2741317	408	408
TDE1997	NC_002967	2014936..2015316	137	57.38	60.03	381	2740450	137	137
TDE0600	NC_002967	complement(638652..638867)	77	56.88	59.51	216	2741563	77	77
TDE0886	NC_002967	903481..904434	340	56.87	59.5	954	2739760	340	340
TDE0318	NC_002967	351222..351536	112	56.74	59.36	315	2740517	112	112
TDE2207	NC_002967	complement(2245456..2246724)	451	56.71	59.33	1269	2739483	451	451
TDE0206	NC_002967	complement(239761..241617)	658	56.54	59.15	1857	2739812	658	658
TDE2456	NC_002967	complement(2484226..2484663)	155	56.47	59.08	438	2739641	155	155
priA	NC_002967	complement(2512793..2514775)	701	56.41	59.02	1983	2741463	701	701
cbiD	NC_002967	complement(1645038..1646129)	386	56.4	59.01	1092	2739792	386	386
TDE1832	NC_002967	complement(1865262..1866011)	265	56.38	58.99	750	2740494	42	265
hgdC	NC_002967	438567..439316	264	56.17	58.76	750	2740319	264	264
TDE0427	NC_002967	483166..484539	483	56.09	58.69	1374	2739591	483	483
TDE1367	NC_002967	1409117..1409500	135	56.1	58.69	384	2741128	135	135
TDE2101	NC_002967	complement(2125639..2126709)	375	55.87	58.45	1071	2740340	375	375
TDE2646	NC_002967	2685488..2686090	211	55.84	58.42	603	2741091	211	211
TDE2019	NC_002967	complement(2040564..2040809)	86	55.78	58.36	246	2740366	86	86
TDE0599	NC_002967	complement(638281..638667)	135	55.66	58.24	387	2741562	135	135
TDE1803	NC_002967	complement(1838485..1839360)	305	55.56	58.13	876	2739233	305	305
TDE1061	NC_002967	1086786..1088570	621	55.51	58.08	1785	2740822	621	621
TDE0365	NC_002967	complement(411813..412511)	243	55.47	58.04	699	2741085	243	243
TDE1609	NC_002967	1658466..1659287	285	55.32	57.88	822	2740850	285	285
TDE2113	NC_002967	complement(2138756..2139502)	258	55.11	57.66	747	2740352	258	258
ftsJ	NC_002967	complement(1982583..1983182)	207	55.05	57.6	600	2741531	207	207
aroC	NC_002967	1163555..1164640	374	54.95	57.49	1086	2739991	374	374
TDE0517	NC_002967	complement(564237..564695)	158	54.93	57.47	459	2739254	158	158
TDE1516	NC_002967	1563267..1563959	238	54.8	57.33	693	2739722	238	238
TDE0403	NC_002967	454573..455427	293	54.68	57.21	855	2740149	293	293
TDE2128	NC_002967	2160329..2161618	442	54.67	57.2	1290	2739387	442	442
glxK	NC_002967	243122..244288	399	54.56	57.08	1167	2739814	399	399
cinI	NC_002967	complement(400883..401728)	289	54.51	57.03	846	2740165	289	289
TDE0928	NC_002967	complement(950960..951730)	263	54.43	56.95	771	2740393	263	263
TDE2612	NC_002967	2654347..2655519	400	54.41	56.93	1173	2740786	400	400
TDE0280	NC_002967	complement(309985..310386)	137	54.38	56.89	402	2741597	137	137
TDE1458	NC_002967	complement(1506349..1507878)	521	54.34	56.85	1530	2741573	521	521
TDE2484	NC_002967	complement(2506743..2507810)	363	54.24	56.74	1068	2741457	363	363
TDE1825	NC_002967	complement(1857340..1858434)	372	54.21	56.72	1095	2740487	372	372
TDE2239	NC_002967	complement(2276644..2277636)	337	54.15	56.66	993	2741344	337	337
TDE0931	NC_002967	complement(953851..955197)	457	54.14	56.64	1347	2740396	457	457
TDE1344	NC_002967	1382532..1383410	298	54.1	56.6	879	2741078	298	298
TDE0122	NC_002967	complement(140616..141629)	343	53.98	56.47	1014	2741737	343	343
TDE0428	NC_002967	complement(484543..485283)	250	53.84	56.32	741	2739592	250	250
uvrC	NC_002967	2501013..2502971	660	53.76	56.24	1959	2741451	660	660
TDE0069	NC_002967	76691..77707	342	53.66	56.14	1017	2741684	342	342
TDE0547	NC_002967	complement(586061..586972)	304	53.19	55.65	912	2740535	304	304
TDE2454	NC_002967	complement(2482441..2483466)	341	53.03	55.49	1026	2739639	341	341
TDE0035	NC_002967	complement(41670..42110)	146	52.83	55.27	441	2741650	146	146
TDE0633	NC_002967	667918..668718	265	52.79	55.23	801	2739358	265	265
aat	NC_002967	2158851..2159591	245	52.76	55.2	741	2739384	245	245
TDE1610	NC_002967	complement(1659284..1659586)	100	52.66	55.1	303	2740851	100	100
TDE1967	NC_002967	1981697..1982593	296	52.66	55.09	897	2741530	296	296
TDE0817	NC_002967	838940..840019	356	52.6	55.03	1080	2739559	356	356
TDE0353	NC_002967	complement(396833..398428)	526	52.59	55.02	1596	2740160	526	526
polA	NC_002967	1686212..1689022	925	52.51	54.94	2811	2739746	925	925
TDE1523	NC_002967	1568966..1570381	465	52.4	54.82	1416	2739729	465	465
TDE0029	NC_002967	complement(36034..37812)	584	52.38	54.8	1779	2741644	584	584
TDE0827	NC_002967	complement(847967..848143)	58	52.29	54.7	177	2739511	58	58
TDE0310	NC_002967	341760..342872	364	52.19	54.6	1113	2741031	364	364
TDE1691	NC_002967	complement(1747497..1748363)	283	52.09	54.49	867	2740146	283	283
TDE1804	NC_002967	complement(1839566..1842112)	831	52.06	54.47	2547	2739234	831	831
TDE0440	NC_002967	496091..496366	90	52.03	54.44	276	2740586	90	90
TDE2013	NC_002967	complement(2034449..2034796)	113	51.81	54.21	348	2740360	113	113
TDE2331	NC_002967	complement(2367265..2367628)	118	51.73	54.12	364	2739426	118	118
TDE2159	NC_002967	2193329..2193934	196	51.61	54	606	2739145	196	196
TDE1002	NC_002967	complement(1028535..1029227)	224	51.58	53.96	693	2739079	224	224
TDE2021	NC_002967	complement(2044247..2044849)	194	51.34	53.71	603	2740368	194	194
TDE2619	NC_002967	2660420..2661634	390	51.22	53.59	1215	2740793	390	390
TDE1341	NC_002967	1377203..1378585	443	51.11	53.48	1383	2741075	443	443
TDE2485	NC_002967	complement(2507993..2509213)	391	51.1	53.46	1221	2741458	391	391
TDE2233	NC_002967	complement(2271381..2272400)	326	51	53.36	1020	2741338	326	326
TDE1558	NC_002967	1600897..1610859	3182	50.96	53.32	9963	2739308	2962	3182
TDE1579	NC_002967	complement(1626164..1627579)	450	50.71	53.05	1416	2739776	450	450
TDE1698	NC_002967	complement(1756426..1757274)	269	50.56	52.9	849	2740870	269	269
TDE0233	NC_002967	complement(265877..267010)	357	50.23	52.56	1134	2739085	357	357
TDE0309	NC_002967	340806..341756	299	50.17	52.49	951	2741030	299	299
TDE0289	NC_002967	complement(320161..320736)	181	50.14	52.46	576	2741380	181	181
TDE0227	NC_002967	257076..259709	823	49.86	52.16	2634	2740781	823	823
TDE0085	NC_002967	complement(97686..101105)	1066	49.74	52.04	3420	2741700	1066	1066
TDE0964	NC_002967	987219..990638	1066	49.74	52.04	3420	2740772	1066	1066
aroA	NC_002967	complement(1740504..1741853)	420	49.64	51.94	1350	2740141	420	420
TDE0751	NC_002967	complement(790212..791141)	289	49.59	51.88	930	2739870	289	289
TDE0850	NC_002967	complement(872470..874635)	673	49.58	51.87	2166	2739627	673	673
TDE2576	NC_002967	2601812..2602546	228	49.5	51.79	735	2741280	228	228
TDE0735	NC_002967	complement(774836..775093)	80	49.48	51.77	258	2740099	80	80
TDE1835	NC_002967	complement(1866992..1868407)	439	49.47	51.76	1416	2740497	0	439
TDE0497	NC_002967	complement(551464..551970)	157	49.41	51.7	507	2738982	157	157
TDE0918	NC_002967	935417..939043	1118	49.19	51.46	3627	2740383	1118	1118
TDE1402	NC_002967	1443298..1444575	393	49.07	51.34	1278	2741269	393	393
TDE1960	NC_002967	1974438..1974629	59	49.03	51.3	192	2741523	59	59
TDE1784	NC_002967	complement(1823671..1824513)	259	49.03	51.29	843	2741228	259	259
TDE0513	NC_002967	complement(561609..562331)	222	49	51.26	723	2739610	222	222
TDE2022	NC_002967	complement(2044846..2049312)	1365	48.76	51.01	4467	2740369	1298	1365
hsdS	NC_002967	complement(2798345..2799943)	487	48.6	50.85	1599	2740963	487	487
TDE2651	NC_002967	2689289..2690278	301	48.52	50.76	990	2741096	301	301
TDE0023	NC_002967	complement(28613..29509)	271	48.21	50.44	897	2741638	271	271
TDE2483	NC_002967	complement(2505970..2506749)	235	48.08	50.3	780	2741456	235	235
TDE1466	NC_002967	1514402..1515577	353	47.9	50.11	1176	2741581	353	353
TDE1484	NC_002967	1529295..1529804	153	47.87	50.08	510	2739885	153	153
TDE2777	NC_002967	2828452..2829411	288	47.87	50.08	960	2740744	288	288
TDE0093	NC_002967	111397..112368	291	47.77	49.98	972	2741708	291	291
TDE1562	NC_002967	1615388..1615705	95	47.67	49.87	318	2739312	95	95
recG	NC_002967	complement(2603378..2605414)	608	47.63	49.83	2037	2741283	608	608
TDE1821	NC_002967	complement(1854905..1855477)	171	47.62	49.82	573	2739251	171	171
TDE0070	NC_002967	77853..78680	246	47.41	49.6	828	2741685	246	246
TDE2577	NC_002967	complement(2602580..2602993)	123	47.41	49.6	414	2741281	123	123
TDE1763	NC_002967	complement(1810966..1811295)	98	47.39	49.58	330	2740608	98	98
TDE1147	NC_002967	complement(1185619..1186050)	128	47.28	49.46	432	2740006	128	128
TDE1561	NC_002967	1614974..1615297	96	47.28	49.46	324	2739311	96	96
TDE0190	NC_002967	complement(226569..227456)	263	47.26	49.44	888	2741037	263	263
TDE1817	NC_002967	complement(1851856..1852689)	247	47.26	49.44	834	2739247	247	247
uvrB	NC_002967	complement(1409894..1411882)	588	47.17	49.35	1989	2741130	588	588
TDE1365	NC_002967	1407895..1408473	171	47.13	49.3	579	2739466	171	171
TDE0462	NC_002967	complement(516268..517077)	239	47.08	49.26	810	2739216	239	239
TDE0393	NC_002967	complement(443272..443919)	190	46.79	48.95	648	2739402	190	190
aroF	NC_002967	2596448..2597518	314	46.78	48.95	1071	2739934	314	314
TDE0037	NC_002967	complement(42641..42889)	73	46.78	48.94	249	2741652	73	73
TDE0192	NC_002967	complement(227907..228671)	224	46.72	48.88	765	2741611	224	224
TDE0360	NC_002967	complement(404192..405934)	509	46.6	48.75	1743	2741080	509	509
TDE2176	NC_002967	complement(2204491..2206329)	537	46.6	48.75	1839	2740198	537	537
TDE1906	NC_002967	1924023..1924787	223	46.51	48.66	765	2740404	223	223
TDE0719	NC_002967	753602..755755	625	46.3	48.44	2154	2740626	625	625
TDE2547	NC_002967	2573017..2573244	66	46.19	48.33	228	2739912	66	66
TDE2020	NC_002967	complement(2040824..2044246)	984	45.87	47.99	3423	2740367	923	984
TDE0673	NC_002967	712130..713173	300	45.85	47.97	1044	2739666	300	300
TDE2232	NC_002967	complement(2270596..2271375)	224	45.82	47.94	780	2741337	224	224
TDE1518	NC_002967	1564424..1565635	347	45.69	47.8	1212	2739724	347	347
TDE0221	NC_002967	complement(254136..254786)	186	45.59	47.7	651	2741127	186	186
TDE1321	NC_002967	1359475..1360083	174	45.59	47.7	609	2739579	174	174
TDE1885	NC_002967	1906997..1907206	60	45.59	47.7	210	2739114	60	60
ruvA	NC_002967	complement(1888064..1888669)	173	45.55	47.66	606	2740052	173	173
TDE2440	NC_002967	complement(2470538..2472133)	455	45.49	47.59	1596	2739865	455	455
TDE1320	NC_002967	1357904..1359478	447	45.29	47.38	1575	2739578	447	447
TDE0104	NC_002967	complement(123773..124804)	292	45.15	47.24	1032	2741719	292	292
TDE2707	NC_002967	2754087..2754989	254	44.88	46.96	903	2739294	254	254
TDE0800	NC_002967	complement(823544..823978)	122	44.75	46.82	435	2740678	122	122
TDE2666	NC_002967	complement(2703753..2704484)	204	44.47	46.53	732	2741111	204	204
TDE2506	NC_002967	2530721..2531716	277	44.38	46.43	996	2741479	277	277
TDE1608	NC_002967	1657710..1658429	200	44.32	46.37	720	2740849	200	200
TDE0371	NC_002967	422827..424674	513	44.3	46.34	1848	2740123	513	513
[truncated: 840 more rows]

## Sheet: OG_2clean (paired)(GE)
RNA sequence data of the original strain, Experiment #2.
Name	Chromosome	Region	Expression value	TPM	RPKM	Gene length	GeneID	Unique gene reads	Total gene reads
ssrA	NC_002967	complement(246212..246562)	866124	186658	237296	351	2806730	866124	866124
rnpB	NC_002967	1388132..1388457	194933	45231.4	57502.3	326	2806741	194933	194933
grdA	NC_002967	780427..780900	235969	37657.3	47873.4	474	2740299	235969	235969
flaA	NC_002967	complement(1766956..1768005)	264907	19084.3	24261.7	1050	2740884	264907	264907
TDE1475	NC_002967	complement(1521424..1522281)	130190	11477.9	14591.8	858	2741590	130190	130190
TDE2508	NC_002967	2531814..2533181	189452	10475.8	13317.7	1368	2739020	189452	189452
TDE2673	NC_002967	complement(2711760..2712467)	83312	8901.16	11316	708	2741118	83312	83312
TDE1477	NC_002967	complement(1522563..1523423)	89652	7876.43	10013.2	861	2741592	89652	89652
TDE1736	NC_002967	1790048..1790218	15289	6763.25	8598.06	171	2739194	15289	15289
TDE1483	NC_002967	1528903..1529127	16456	5532.41	7033.3	225	2739884	16456	16456
TDE0011	NC_002967	15548..16195	42692	4983.61	6335.62	648	2741626	42692	42692
TDE1408	NC_002967	1450969..1451679	46396	4936.09	6275.21	711	2741275	46396	46396
secG	NC_002967	1270955..1271305	21398	4611.46	5862.51	351	2741180	21398	21398
TDE2468	NC_002967	2491045..2491245	12221	4599.21	5846.93	201	2739653	12221	12221
TDE0386	NC_002967	complement(437395..438411)	60810	4523	5750.05	1017	2740318	60810	60810
TDE2372	NC_002967	2404651..2405259	34623	4300.51	5467.2	609	2739981	34623	34623
TDE1950	NC_002967	complement(1966281..1967354)	60089	4232.17	5380.32	1074	2740190	60089	60089
TDE2308	NC_002967	2345744..2346373	34582	4152.24	5278.7	630	2740273	34582	34582
TDE1717	NC_002967	1771571..1772221	35246	4095.45	5206.5	651	2740889	35246	35246
TDE2467	NC_002967	complement(2489971..2491020)	56222	4050.32	5149.14	1050	2739652	56222	56222
TDE1658	NC_002967	complement(1707745..1708821)	57452	4035.17	5129.88	1077	2738999	57452	57452
TDE1409	NC_002967	1451701..1452441	38126	3892.02	4947.89	741	2741276	38126	38126
TDE0731	NC_002967	complement(770781..771437)	33223	3825.13	4862.85	657	2740095	33223	33223
TDE1480	NC_002967	complement(1525252..1525671)	20828	3751.2	4768.87	420	2741595	20828	20828
TDE1237	NC_002967	1270508..1270876	18274	3746.1	4762.39	369	2741179	18274	18274
TDE1664	NC_002967	1718002..1719042	48623	3533.16	4491.68	1041	2739005	48623	48623
TDE0405	NC_002967	455610..457241	75477	3498.38	4447.46	1632	2740151	75477	75477
rplM	NC_002967	875159..875587	19353	3412.43	4338.19	429	2741363	19353	19353
TDE1855	NC_002967	1882986..1883273	12979	3408.95	4333.77	288	2740044	12979	12979
TDE1259	NC_002967	complement(1292336..1293760)	62561	3320.94	4221.88	1425	2741435	62561	62561
TDE0091	NC_002967	complement(109280..109822)	22791	3174.94	4036.28	543	2741706	22791	22791
groES	NC_002967	complement(959485..959751)	11187	3169.38	4029.21	267	2740967	11187	11187
TDE2465	NC_002967	complement(2489481..2489741)	10726	3108.64	3951.98	261	2739650	10726	10726
TDE2349	NC_002967	complement(2385326..2386030)	28617	3070.49	3903.48	705	2739958	28617	28617
TDE1754	NC_002967	complement(1806727..1807113)	15253	2981.38	3790.2	387	2740599	15253	15253
TDE1663	NC_002967	1717459..1717962	19462	2920.99	3713.42	504	2739004	19462	19462
rplU	NC_002967	complement(1803921..1804232)	11985	2905.73	3694.03	312	2740596	11985	11985
rpsI	NC_002967	875613..875987	14402	2905.12	3693.25	375	2741364	14402	14402
TDE2056	NC_002967	complement(2083949..2085160)	45339	2829.71	3597.38	1212	2740650	45339	45339
TDE1727	NC_002967	complement(1780864..1781280)	15093	2737.87	3480.62	417	2739185	15093	15093
rpsL	NC_002967	1074237..1074611	13543	2731.85	3472.97	375	2741321	13543	13543
TDE0851	NC_002967	complement(874839..875087)	8777	2666.36	3389.72	249	2741362	8777	8777
TDE0449	NC_002967	complement(506639..507121)	16377	2564.84	3260.65	483	2740431	16377	16377
trxA	NC_002967	779984..780301	10669	2537.87	3226.37	318	2740298	10669	10669
TDE1737	NC_002967	1790273..1790689	13941	2528.89	3214.96	417	2739195	13941	13941
TDE1029	NC_002967	1058714..1059154	14333	2458.5	3125.47	441	2741507	14333	14333
TDE0201	NC_002967	235503..235784	9081	2435.89	3096.72	282	2739017	9081	9081
TDE1004	NC_002967	complement(1029366..1030226)	27527	2418.4	3074.49	861	2740984	27527	27527
TDE0108	NC_002967	128539..128847	9646	2361.36	3001.97	309	2741723	9646	9646
TDE0937	NC_002967	960091..960951	26787	2353.39	2991.84	861	2740970	26787	26787
TDE0014	NC_002967	18930..19547	18853	2307.62	2933.66	618	2741629	18853	18853
trx	NC_002967	271520..271843	9636	2249.7	2860.02	324	2739833	9636	9636
rpmF	NC_002967	1057241..1057429	5518	2208.47	2807.61	189	2740965	5518	5518
TDE2752	NC_002967	2809258..2809530	7881	2183.69	2776.11	273	2740719	7881	7881
TDE1273	NC_002967	complement(1307119..1308714)	45339	2148.88	2731.85	1596	2740566	45339	45339
TDE1103	NC_002967	1136500..1136730	6315	2067.92	2628.93	231	2740233	6315	6315
ispE	NC_002967	1375029..1375883	23340	2064.94	2625.14	855	2741072	23340	23340
TDE1340	NC_002967	1376457..1377092	17308	2058.55	2617.02	636	2741074	17308	17308
TDE2083	NC_002967	complement(2112702..2113253)	14955	2049.37	2605.34	552	2741210	14955	14955
rpsT	NC_002967	complement(1765306..1765575)	7297	2044.34	2598.95	270	2740882	7297	7297
TDE0434	NC_002967	489049..489624	14922	1959.64	2491.28	576	2740580	14922	14922
infC	NC_002967	complement(2190282..2190809)	13038	1867.88	2374.62	528	2739142	13038	13038
TDE0882	NC_002967	901589..901822	5664	1830.96	2327.69	234	2740929	5664	5664
TDE0151	NC_002967	complement(171935..173191)	30403	1829.59	2325.94	1257	2740839	30403	30403
TDE2466	NC_002967	complement(2489741..2489950)	4967	1789.15	2274.53	210	2739651	4967	4967
acpP	NC_002967	1057442..1057678	5557	1773.64	2254.81	237	2741504	5557	5557
TDE0062	NC_002967	69230..69721	11401	1752.87	2228.41	492	2741677	11401	11401
rpsP	NC_002967	901307..901552	5694	1750.87	2225.87	246	2740928	5694	5694
TDE2287	NC_002967	complement(2324399..2325148)	16823	1696.74	2157.05	750	2740252	16823	16823
TDE0456	NC_002967	complement(512626..513474)	18474	1645.98	2092.52	849	2740753	18474	18474
TDE0802	NC_002967	complement(824562..825197)	13090	1556.88	1979.25	636	2740680	13090	13090
rpsD	NC_002967	complement(1959526..1960146)	12741	1551.97	1973.01	621	2740183	12741	12741
TDE0018	NC_002967	complement(23163..23663)	10055	1518.16	1930.02	501	2741633	10055	10055
rnpA	NC_002967	complement(2425894..2426250)	7061	1496.13	1902.02	357	2740701	7061	7061
TDE1511	NC_002967	1558628..1559254	12254	1478.37	1879.44	627	2739717	12254	12254
TDE1584	NC_002967	1632165..1632914	14094	1421.5	1807.13	750	2739781	14094	14094
rpsU	NC_002967	2496438..2496647	3935	1417.42	1801.95	210	2739658	3935	3935
TDE1487	NC_002967	1530845..1531588	13920	1415.27	1799.22	744	2739888	13920	13920
TDE0525	NC_002967	570690..571223	9766	1383.4	1758.7	534	2739262	9766	9766
TDE1190	NC_002967	1218363..1218803	7926	1359.53	1728.35	441	2741151	7926	7926
TDE0389	NC_002967	440148..441386	22120	1350.47	1716.85	1239	2740321	22120	22120
TDE0324	NC_002967	357584..358204	10961	1335.15	1697.37	621	2739331	10961	10961
TDE2601	NC_002967	2638630..2641086	43104	1327.04	1687.06	2457	2741305	43104	43104
TDE2674	NC_002967	complement(2712555..2713367)	14017	1304.18	1657.99	813	2741119	14017	14017
cheX	NC_002967	1538730..1539194	7963	1295.38	1646.8	465	2739894	7963	7963
TDE2069	NC_002967	2096772..2097149	6473	1295.35	1646.76	378	2741196	6473	6473
trxB	NC_002967	778858..779811	16285	1291.25	1641.56	954	2740297	16285	16285
TDE2030	NC_002967	2058394..2059179	13019	1252.93	1592.84	786	2740377	13019	13019
TDE0177	NC_002967	complement(209881..210555)	10733	1202.79	1529.1	675	2739350	10733	10733
TDE0130	NC_002967	150685..152058	21215	1167.96	1484.82	1374	2739442	21215	21215
TDE1324	NC_002967	complement(1361005..1361700)	10719	1164.98	1481.03	696	2741058	10719	10719
rpmG	NC_002967	complement(2456212..2456382)	2604	1151.91	1464.41	171	2739853	2604	2604
TDE1339	NC_002967	1375947..1376228	4293	1151.55	1463.96	282	2741073	4293	4293
ackA	NC_002967	958203..959396	18165	1150.81	1463.01	1194	2740966	18165	18165
gcvH	NC_002967	complement(1675001..1675369)	5606	1149.21	1460.98	369	2739735	5606	5606
cheA	NC_002967	1534949..1537354	36374	1143.58	1453.83	2406	2739892	36374	36374
yajC	NC_002967	complement(720755..721168)	6252	1142.33	1452.23	414	2740241	6252	6252
TDE1750	NC_002967	complement(1803529..1803915)	5844	1142.28	1452.17	387	2740595	5844	5844
atpE	NC_002967	complement(1421378..1421995)	9186	1124.37	1429.41	618	2741142	9186	9186
TDE1296	NC_002967	complement(1333554..1333844)	4308	1119.84	1423.64	291	2741050	4308	4308
rpsO	NC_002967	1068079..1068348	3939	1103.56	1402.94	270	2741314	3939	3939
TDE2072	NC_002967	2098953..2099255	4351	1086.22	1380.91	303	2741199	4351	4351
TDE0012	NC_002967	16308..17762	20818	1082.3	1375.92	1455	2741627	20818	20818
TDE2591	NC_002967	2626710..2627069	5138	1079.6	1372.49	360	2741295	5138	5138
TDE0748	NC_002967	complement(783221..784378)	16475	1076.19	1368.15	1158	2740302	16475	16475
TDE1585	NC_002967	complement(1633022..1633489)	6605	1067.58	1357.2	468	2739782	6605	6605
TDE1642	NC_002967	complement(1692861..1693577)	10107	1066.29	1355.57	717	2739751	10107	10107
cheY	NC_002967	1539216..1539656	6161	1056.78	1343.48	441	2739895	6161	6161
TDE1197	NC_002967	1230092..1230526	5993	1042.14	1324.87	435	2741158	5993	5993
TDE2194	NC_002967	complement(2229935..2231122)	16204	1031.76	1311.67	1188	2740216	16204	16204
efp	NC_002967	complement(992653..993216)	7636	1024.14	1301.98	564	2740540	7636	7636
TDE0102	NC_002967	121315..122607	17312	1012.79	1287.56	1293	2741717	17312	17312
rpmE	NC_002967	1553490..1553693	2705	1003.02	1275.13	204	2739905	2705	2705
TDE0090	NC_002967	complement(108634..109296)	8783	1002.08	1273.93	663	2741705	8783	8783
TDE0985	NC_002967	1011177..1013114	25630	1000.39	1271.78	1938	2739062	25630	25630
TDE0951	NC_002967	974392..975438	13836	999.62	1270.81	1047	2740759	13836	13836
TDE2779	NC_002967	complement(2829718..2830515)	10541	999.2	1270.27	798	2740746	10541	10541
TDE2390	NC_002967	complement(2419605..2420648)	13677	990.98	1259.82	1044	2740692	13677	13677
rpsG	NC_002967	1074622..1075092	6121	983.05	1249.74	471	2741322	6121	6121
TDE0015	NC_002967	19567..20604	13443	979.65	1245.42	1038	2741630	13443	13443
TDE1039	NC_002967	1067212..1068075	11180	978.81	1244.36	864	2741313	11180	11180
TDE1955	NC_002967	complement(1970280..1970990)	9197	978.47	1243.92	711	2741518	9197	9197
TDE0176	NC_002967	complement(208890..209888)	12903	977.01	1242.06	999	2739349	12903	12903
TDE1586	NC_002967	complement(1633528..1634010)	6216	973.5	1237.6	483	2739783	6216	6216
TDE0586	NC_002967	625386..625700	4037	969.44	1232.44	315	2741022	4037	4037
TDE0325	NC_002967	358191..358793	7704	966.43	1228.62	603	2739332	7704	7704
TDE0265	NC_002967	complement(297353..297608)	3241	957.66	1217.46	256	2741249	3241	3241
nusG	NC_002967	complement(2455332..2455889)	6996	948.39	1205.68	558	2739851	6996	6996
dnaN	NC_002967	complement(263980..265083)	13669	936.57	1190.65	1104	2739083	13669	13669
TDE1925	NC_002967	1942120..1942665	6745	934.46	1187.97	546	2740423	6745	6745
TDE1328	NC_002967	complement(1363052..1363492)	5437	932.6	1185.6	441	2741062	5437	5437
TDE1018	NC_002967	1049367..1049795	5286	932.06	1184.92	429	2740998	5286	5286
TDE2602	NC_002967	2641096..2641623	6472	927.21	1178.75	528	2741306	6472	6472
TDE2252	NC_002967	2290936..2291133	2421	924.92	1175.84	198	2741357	2421	2421
pcp	NC_002967	complement(208219..208872)	7985	923.57	1174.13	654	2739348	7985	7985
TDE2696	NC_002967	complement(2739188..2740126)	11395	917.95	1166.99	939	2739283	11395	11395
troA	NC_002967	complement(1259635..1260573)	11317	911.67	1159	939	2741168	11317	11317
TDE1052	NC_002967	complement(1078802..1078960)	1899	903.44	1148.54	159	2741326	1899	1899
TDE0468	NC_002967	complement(520590..521363)	9239	902.94	1147.89	774	2739222	9239	9239
TDE1693	NC_002967	complement(1748528..1749316)	9350	896.41	1139.6	789	2740148	9350	9350
TDE2592	NC_002967	2627166..2627792	7400	892.76	1134.96	627	2741296	7400	7400
TDE1108	NC_002967	complement(1142503..1142949)	5261	890.29	1131.82	447	2740238	5261	5261
TDE1240	NC_002967	1271520..1272422	10598	887.79	1128.64	903	2741182	10598	10598
TDE2071	NC_002967	2098381..2098653	3203	887.5	1128.27	273	2741198	3203	3203
flgB	NC_002967	1245514..1245933	4920	886.11	1126.51	420	2740106	4920	4920
TDE1894	NC_002967	1914253..1915101	9891	881.26	1120.34	849	2739123	9891	9891
TDE2729	NC_002967	complement(2785846..2786547)	8073	869.9	1105.9	702	2740948	8073	8073
TDE1051	NC_002967	complement(1078302..1078586)	3205	850.66	1081.44	285	2741325	3205	3205
TDE2369	NC_002967	2402432..2403529	12338	849.99	1080.59	1098	2739978	12338	12338
rimM	NC_002967	901825..902364	5969	836.14	1062.98	540	2739757	5969	5969
mamA	NC_002967	1055263..1055682	4636	834.96	1061.48	420	2741502	4636	4636
TDE2281	NC_002967	complement(2317510..2318583)	11632	819.26	1041.52	1074	2740031	11632	11632
cheW-2	NC_002967	1637144..1637650	5486	818.5	1040.56	507	2739786	5486	5486
TDE0025	NC_002967	complement(31191..31649)	4920	810.82	1030.79	459	2741640	4920	4920
gap	NC_002967	complement(1531694..1532743)	11199	806.79	1025.67	1050	2739889	11199	11199
TDE2300	NC_002967	complement(2340043..2341524)	15783	805.59	1024.14	1482	2740265	15783	15783
TDE1343	NC_002967	1380686..1382296	17103	803.06	1020.93	1611	2741077	17103	17103
TDE1191	NC_002967	1218853..1219278	4480	795.5	1011.31	426	2741152	4480	4480
secE	NC_002967	complement(2455893..2456072)	1883	791.32	1005.99	180	2739852	1883	1883
TDE0237	NC_002967	complement(269751..271280)	15986	790.35	1004.77	1530	2739832	15986	15986
TDE2529	NC_002967	complement(2557068..2557328)	2707	784.55	997.39	261	2739041	2707	2707
TDE1476	NC_002967	1522317..1522505	1954	782.05	994.21	189	2741591	1954	1954
TDE2589	NC_002967	complement(2625090..2626496)	14324	770.09	979.01	1407	2741293	14324	14324
TDE2187	NC_002967	complement(2221237..2221638)	4092	769.98	978.87	402	2740209	4092	4092
TDE0760	NC_002967	799576..800073	5041	765.7	973.43	498	2739879	5041	5041
TDE1290	NC_002967	1327539..1328708	11738	758.89	964.77	1170	2741044	11738	11738
TDE0753	NC_002967	793340..793978	6368	753.83	958.34	639	2739872	6368	6368
TDE2270	NC_002967	complement(2306370..2308469)	20903	752.94	957.21	2100	2740020	20903	20903
thiD	NC_002967	730082..730891	8024	749.34	952.63	810	2739815	8024	8024
cobO	NC_002967	245691..246206	5088	745.88	948.23	516	2739367	5088	5088
TDE0983	NC_002967	1008576..1009599	10040	741.66	942.87	1024	2740555	10040	10040
TDE2767	NC_002967	complement(2820986..2821183)	1940	741.16	942.22	198	2740734	1940	1940
grdE-2	NC_002967	complement(2152795..2154084)	12590	738.26	938.54	1290	2739379	12590	12590
argF	NC_002967	complement(951809..952825)	9912	737.25	937.25	1017	2740394	9912	9912
TDE0824	NC_002967	complement(845316..845966)	6339	736.57	936.39	651	2739508	6339	6339
rplQ	NC_002967	818527..819066	5253	735.84	935.47	540	2740670	5253	5253
TDE2106	NC_002967	complement(2131543..2131830)	2778	729.65	927.59	288	2740345	2778	2778
TDE1420	NC_002967	1464515..1465714	11474	723.28	919.5	1200	2739697	11474	11474
tuf	NC_002967	804872..806059	11292	719	914.05	1188	2740305	11292	11292
TDE2147	NC_002967	complement(2184126..2184587)	4385	717.96	912.74	462	2739133	4385	4385
TDE0110	NC_002967	130721..131752	9715	712.09	905.27	1032	2741725	9715	9715
cfpA	NC_002967	861855..863903	19148	706.89	898.67	2049	2739619	19148	19148
TDE0114	NC_002967	complement(133671..134090)	3915	705.11	896.4	420	2741729	3915	3915
TDE2607	NC_002967	2648726..2649394	6146	694.93	883.45	669	2741311	6146	6146
TDE2567	NC_002967	complement(2594288..2595166)	8072	694.65	883.1	879	2739932	8072	8072
metK	NC_002967	complement(2492689..2493858)	10714	692.69	880.61	1170	2739655	10714	10714
TDE2617	NC_002967	complement(2658433..2659434)	9149	690.68	878.06	1002	2740791	9149	9149
rpmB	NC_002967	complement(1017964..1018155)	1753	690.64	878.01	192	2739068	1753	1753
pta	NC_002967	48816..49823	9164	687.7	874.26	1008	2741657	9164	9164
TDE1426	NC_002967	1468759..1469865	9988	682.5	867.66	1107	2739703	9988	9988
TDE0046	NC_002967	complement(55298..55939)	5784	681.5	866.38	642	2741661	5784	5784
TDE1921	NC_002967	complement(1940409..1940819)	3682	677.66	861.51	411	2740419	3682	3682
rplT	NC_002967	complement(2189665..2190024)	3195	671.34	853.47	360	2739140	3195	3195
TDE1519	NC_002967	1565741..1566412	5935	668.07	849.32	672	2739725	5935	5935
groEL	NC_002967	complement(1203607..1205241)	14340	663.44	843.43	1635	2740072	14340	14340
TDE2391	NC_002967	complement(2420672..2421640)	8413	656.75	834.92	969	2740693	8413	8413
TDE0832	NC_002967	852689..853135	3856	652.53	829.56	447	2739516	3856	3856
TDE0115	NC_002967	134194..134841	5578	651.14	827.79	648	2741730	5578	5578
nusB	NC_002967	complement(1707320..1707730)	3528	649.32	825.48	411	2738998	3528	3528
TDE1050	NC_002967	1077527..1078210	5867	648.83	824.85	684	2741324	5867	5867
galM	NC_002967	1396835..1397890	9014	645.69	820.86	1056	2739458	9014	9014
TDE0291	NC_002967	complement(320884..321150)	2276	644.81	819.74	267	2741382	2276	2276
TDE1424	NC_002967	1467275..1467691	3551	644.15	818.9	417	2739701	3551	3551
TDE0168	NC_002967	complement(196757..197158)	3420	643.54	818.12	402	2739520	3420	3420
rpsK	NC_002967	817091..817471	3236	642.47	816.77	381	2740668	3236	3236
TDE2290	NC_002967	2327617..2328243	5313	640.98	814.87	627	2740255	5313	5313
TDE0939	NC_002967	962339..963274	7904	638.77	812.06	936	2740972	7904	7904
TDE1473	NC_002967	complement(1520850..1521221)	3131	636.67	809.39	372	2741588	3131	3131
TDE0187	NC_002967	223985..224752	6421	632.43	804.01	768	2741034	6421	6421
TDE0833	NC_002967	853132..854157	8567	631.62	802.97	1026	2739517	8567	8567
rpsB	NC_002967	complement(2383593..2384468)	7311	631.31	802.58	876	2739956	7311	7311
TDE1456	NC_002967	complement(1503402..1504829)	11900	630.36	801.38	1428	2741419	11900	11900
TDE1540	NC_002967	1584562..1585008	3720	629.52	800.3	447	2740902	3720	3720
rpsF	NC_002967	complement(1730292..1730573)	2345	629.02	799.67	282	2740133	2345	2345
apt	NC_002967	complement(1736845..1737417)	4731	624.56	793.99	573	2740139	4731	4731
TDE1418	NC_002967	1462058..1463440	11417	624.46	793.87	1383	2739695	11417	11417
TDE0793	NC_002967	819050..819265	1779	623.01	792.03	216	2740671	1779	1779
TDE1639	NC_002967	1689703..1690533	6772	616.44	783.67	831	2739748	6772	6772
TDE2183	NC_002967	2215339..2215995	5296	609.75	775.18	657	2740205	5296	5296
TDE2350	NC_002967	complement(2386143..2386751)	4903	609	774.22	609	2739959	4903	4903
TDE2131	NC_002967	complement(2162180..2162773)	4772	607.7	772.56	594	2739390	4772	4772
TDE2315	NC_002967	2352412..2353239	6636	606.25	770.71	828	2740280	6636	6636
rpmA	NC_002967	complement(1803248..1803499)	2005	601.85	765.12	252	2740594	2005	2005
TDE0841	NC_002967	complement(861026..861688)	5242	598.08	760.33	663	2739618	5242	5242
TDE1807	NC_002967	complement(1843524..1843856)	2622	595.61	757.19	333	2739237	2622	2622
TDE0188	NC_002967	224861..225760	7066	593.89	755	900	2741035	7066	7066
TDE1109	NC_002967	1143220..1144389	9133	590.47	750.66	1170	2740239	9133	9133
tpiA	NC_002967	1269626..1270378	5854	588.07	747.61	753	2741178	5854	5854
TDE2528	NC_002967	complement(2556310..2557002)	5375	586.7	745.87	693	2739040	5375	5375
grpE	NC_002967	659985..660728	5766	586.24	745.28	744	2739352	5766	5766
TDE0626	NC_002967	658230..659744	11713	584.83	743.49	1515	2740471	11713	11713
TDE1618	NC_002967	1665440..1666276	6465	584.27	742.78	837	2740859	6465	6465
TDE0228	NC_002967	complement(259701..260693)	7668	584.12	742.59	993	2739080	7668	7668
TDE1360	NC_002967	1399437..1400741	10073	583.88	742.28	1305	2739461	10073	10073
TDE2080	NC_002967	complement(2109139..2111574)	18754	582.36	740.34	2436	2741207	18754	18754
TDE0031	NC_002967	complement(38925..39185)	2007	581.67	739.48	261	2741646	2007	2007
TDE2709	NC_002967	complement(2761784..2766448)	35761	579.87	737.18	4665	2739296	35761	35761
TDE0419	NC_002967	471063..472346	9834	579.35	736.52	1284	2739060	9834	9834
TDE1414	NC_002967	1456952..1458088	8696	578.54	735.49	1137	2739691	8696	8696
TDE0754	NC_002967	793962..794567	4631	578.06	734.89	606	2739873	4631	4631
TDE2351	NC_002967	2386873..2387364	3750	576.55	732.97	492	2739960	3750	3750
TDE0199	NC_002967	complement(234289..234798)	3879	575.34	731.42	510	2739015	3879	3879
TDE0340	NC_002967	378779..379666	6723	572.69	728.06	888	2739339	6723	6723
TDE2257	NC_002967	complement(2293593..2295194)	12071	569.97	724.6	1602	2740007	12071	12071
TDE1425	NC_002967	1467688..1468695	7566	567.78	721.81	1008	2739702	7566	7566
TDE0955	NC_002967	978982..979590	4568	567.39	721.32	609	2740763	4568	4568
gatC	NC_002967	complement(609288..609599)	2340	567.33	721.24	312	2741013	2340	2340
TDE2322	NC_002967	complement(2357424..2357900)	3577	567.25	721.14	477	2739417	3577	3577
TDE2695	NC_002967	complement(2736464..2739169)	20229	565.48	718.89	2706	2739282	20229	20229
TDE1423	NC_002967	1466926..1467273	2597	564.5	717.65	348	2739700	2597	2597
rplK	NC_002967	complement(2454809..2455240)	3219	563.65	716.56	432	2739850	3219	3219
TDE2051	NC_002967	complement(2080080..2080388)	2299	562.8	715.48	309	2740645	2299	2299
TDE0056	NC_002967	65846..66052	1526	557.64	708.93	207	2741671	1526	1526
TDE0322	NC_002967	complement(355196..355495)	2202	555.22	705.85	300	2739329	2202	2202
TDE1035	NC_002967	1063594..1063920	2387	552.18	701.98	327	2741513	2387	2387
TDE1419	NC_002967	1463476..1464513	7569	551.59	701.23	1038	2739696	7569	7569
TDE0839	NC_002967	complement(858724..859431)	5099	544.78	692.58	708	2739616	5099	5099
TDE0338	NC_002967	377457..377924	3363	543.57	691.03	468	2739337	3363	3363
adk	NC_002967	1147058..1147687	4514	541.99	689.03	630	2739528	4514	4514
TDE1944	NC_002967	1960574..1961131	3963	537.23	682.98	558	2740184	3963	3963
rpsM	NC_002967	816702..817067	2597	536.74	682.35	366	2740667	2597	2597
TDE1619	NC_002967	1666269..1666658	2766	536.49	682.03	390	2740860	2766	2766
TDE1174	NC_002967	complement(1202741..1203490)	5315	536.06	681.49	750	2740071	5315	5315
TDE1979	NC_002967	complement(1991845..1992075)	1629	533.44	678.15	231	2741542	1629	1629
TDE0652	NC_002967	688317..689051	5183	533.42	678.13	735	2740483	5183	5183
TDE1413	NC_002967	1455650..1456951	9163	532.35	676.77	1302	2739690	9163	9163
clpP_2	NC_002967	2417877..2418479	4216	528.88	672.36	603	2740690	4216	4216
TDE1728	NC_002967	complement(1781306..1783324)	14110	528.64	672.06	2019	2739186	14110	14110
TDE0200	NC_002967	234761..235432	4692	528.15	671.44	672	2739016	4692	4692
fusA-2	NC_002967	1075427..1077514	14538	526.68	669.56	2088	2741323	14538	14538
rplA	NC_002967	complement(2454127..2454807)	4736	526.06	668.78	681	2739849	4736	4736
nqrA	NC_002967	complement(857199..858641)	9987	523.53	665.56	1443	2739615	9987	9987
TDE2130	NC_002967	complement(2161664..2162149)	3358	522.66	664.45	486	2739389	3358	3358
TDE0212	NC_002967	complement(247348..248325)	6750	522.08	663.72	978	2739369	6750	6750
TDE2054	NC_002967	complement(2082276..2082614)	2339	521.92	663.51	339	2740648	2339	2339
TDE0664	NC_002967	698520..699788	8641	515.08	654.82	1269	2739212	8641	8641
TDE1460	NC_002967	complement(1508797..1511181)	16212	514.19	653.68	2385	2741575	16212	16212
TDE1857	NC_002967	complement(1884019..1884540)	3540	512.99	652.15	522	2740046	3540	3540
TDE2694	NC_002967	complement(2734169..2736391)	15064	512.59	651.66	2223	2739281	15064	15064
dnaK	NC_002967	660749..662689	13058	508.89	646.95	1941	2739353	13058	13058
TDE0888	NC_002967	complement(904823..905065)	1618	503.67	640.31	243	2739762	1618	1618
TDE0630	NC_002967	663980..665431	9658	503.14	639.64	1452	2739355	9658	9658
TDE2188	NC_002967	complement(2221664..2223211)	10254	501.07	637	1548	2740210	10254	10254
TDE2611	NC_002967	2652120..2654339	14658	499.45	634.95	2220	2740785	14658	14658
TDE2703	NC_002967	complement(2747695..2748480)	5189	499.38	634.86	786	2739290	5189	5189
TDE0048	NC_002967	complement(57277..57912)	4188	498.11	633.24	636	2741663	4188	4188
rpmI	NC_002967	complement(2190055..2190255)	1316	495.26	629.62	201	2739141	1316	1316
TDE0826	NC_002967	847744..847920	1152	492.32	625.89	177	2739510	1152	1152
TDE1429	NC_002967	1472584..1473567	6403	492.22	625.76	984	2739706	6403	6403
TDE1356	NC_002967	complement(1395764..1396759)	6458	490.47	623.53	996	2739457	6458	6458
TDE0362	NC_002967	complement(407591..409534)	12600	490.28	623.29	1944	2741082	12600	12600
TDE1347	NC_002967	1387265..1388092	5355	489.22	621.94	828	2739448	5355	5355
TDE0264	NC_002967	complement(297111..297377)	1723	488.14	620.57	267	2741248	1723	1723
TDE2234	NC_002967	complement(2272400..2273335)	6001	484.98	616.55	936	2741339	6001	6001
TDE2526	NC_002967	complement(2553676..2555124)	9235	482.1	612.89	1449	2739038	9235	9235
TDE2058	NC_002967	complement(2085444..2086262)	5208	481.02	611.51	819	2740652	5208	5208
TDE0160	NC_002967	complement(187235..187786)	3509	480.86	611.31	552	2741761	3509	3509
TDE0650	NC_002967	684837..685871	6568	480.03	610.25	1035	2740481	6568	6568
TDE0855	NC_002967	876676..877245	3597	477.35	606.85	570	2741366	3597	3597
tpl	NC_002967	complement(1149972..1151351)	8704	477.1	606.54	1380	2739534	8704	8704
hbpB	NC_002967	complement(2082648..2083859)	7641	476.89	606.27	1212	2740649	7641	7641
TDE1416	NC_002967	1459936..1460787	5353	475.26	604.19	852	2739693	5353	5353
TDE0332	NC_002967	371080..371706	3939	475.22	604.14	627	2741548	3939	3939
TDE2712	NC_002967	2769148..2769675	3313	474.64	603.4	528	2740931	3313	3313
TDE1661	NC_002967	1715542..1715970	2680	472.55	600.75	429	2739002	2680	2680
TDE0996	NC_002967	1022625..1024058	8943	471.74	599.72	1434	2739073	8943	8943
rplS	NC_002967	903085..903444	2242	471.09	598.89	360	2739759	2242	2242
TDE1354	NC_002967	1395026..1395265	1491	469.94	597.43	240	2739455	1491	1491
TDE0445	NC_002967	499884..501164	7957	469.86	597.33	1281	2740427	7957	7957
TDE1428	NC_002967	1471247..1472587	8325	469.6	597	1341	2739705	8325	8325
TDE2244	NC_002967	2283160..2284380	7497	464.46	590.46	1221	2741349	7497	7497
TDE2684	NC_002967	complement(2724270..2724938)	4106	464.26	590.21	669	2739271	4106	4106
TDE1269	NC_002967	complement(1303923..1304612)	4201	460.55	585.49	690	2740562	4201	4201
dnaG	NC_002967	1383579..1385366	10846	458.85	583.34	1788	2739446	10846	10846
TDE0354	NC_002967	398507..399061	3358	457.68	581.84	555	2740161	3358	3358
TDE0022	NC_002967	28012..28581	3433	455.59	579.18	570	2741637	3433	3433
TDE0677	NC_002967	715518..716111	3576	455.39	578.93	594	2739670	3576	3576
TDE1422	NC_002967	1465885..1466910	6161	454.23	577.46	1026	2739699	6161	6161
TDE0878	NC_002967	899792..899989	1188	453.86	576.99	198	2740925	1188	1188
TDE1471	NC_002967	complement(1518235..1518837)	3605	452.23	574.92	603	2741586	3605	3605
TDE2492	NC_002967	complement(2515599..2516504)	5398	450.69	572.96	906	2741465	5398	5398
infA	NC_002967	complement(2115558..2115776)	1304	450.41	572.6	219	2740326	1304	1304
ppa	NC_002967	complement(685993..688064)	12326	449.99	572.07	2072	2740482	12326	12326
TDE2778	NC_002967	complement(2829461..2829694)	1392	449.98	572.06	234	2740745	1392	1392
arcB	NC_002967	complement(2810851..2811870)	6067	449.93	571.99	1020	2740721	6067	6067
TDE0167	NC_002967	complement(195963..196664)	4155	447.72	569.18	702	2739600	4155	4155
TDE2047	NC_002967	complement(2076148..2076441)	1740	447.69	569.14	294	2740641	1740	1740
TDE2312	NC_002967	2348591..2349109	3047	444.1	564.58	519	2740277	3047	3047
TDE0489	NC_002967	complement(545246..546145)	5271	443.02	563.21	900	2741394	5271	5271
cheR	NC_002967	682084..682899	4739	439.31	558.49	816	2740478	4739	4739
TDE1327	NC_002967	complement(1361879..1363039)	6716	437.57	556.28	1161	2741061	6716	6716
TDE0420	NC_002967	472358..473545	6868	437.31	555.94	1188	2739061	6868	6868
TDE2408	NC_002967	complement(2435307..2435477)	988	437.05	555.62	171	2740710	988	988
TDE2708	NC_002967	complement(2755226..2761588)	36701	436.3	554.67	6363	2739295	36701	36701
TDE2271	NC_002967	complement(2308571..2309155)	3366	435.24	553.32	585	2740021	3366	3366
TDE1435	NC_002967	1478443..1479603	6648	433.14	550.65	1161	2741398	6648	6648
rplJ	NC_002967	complement(2453507..2454124)	3538	433.05	550.54	618	2739848	3538	3538
rpoA	NC_002967	817482..818537	6033	432.16	549.4	1056	2740669	6033	6033
cheB	NC_002967	682940..684058	6391	432.03	549.23	1119	2740479	6391	6391
TDE1432	NC_002967	1476018..1477337	7523	431.11	548.07	1320	2739709	7523	7523
TDE1465	NC_002967	1513704..1514405	3994	430.37	547.13	702	2741580	3994	3994
TDE0845	NC_002967	867935..868609	3835	429.77	546.36	675	2739622	3835	3835
TDE2730	NC_002967	2786726..2787499	4395	429.53	546.05	774	2740949	4395	4395
TDE0631	NC_002967	665435..667561	12070	429.25	545.7	2127	2739356	12070	12070
TDE1382	NC_002967	1422140..1422493	2007	428.86	545.21	354	2741143	2007	2007
oppA	NC_002967	complement(1098903..1100678)	10055	428.26	544.45	1776	2740832	10055	10055
recX	NC_002967	875953..876621	3783	427.74	543.79	669	2741365	3783	3783
TDE1713	NC_002967	complement(1768100..1768558)	2591	427	542.84	459	2740885	2591	2591
TDE1643	NC_002967	complement(1693649..1694641)	5594	426.13	541.74	993	2739752	5594	5594
thrS	NC_002967	1121246..1123003	9893	425.68	541.16	1758	2739102	9893	9893
TDE1548	NC_002967	1591975..1592262	1617	424.71	539.93	288	2740910	1617	1617
alaS	NC_002967	complement(1708921..1710723)	10110	424.16	539.23	1803	2739000	10110	10110
TDE1111	NC_002967	1145770..1146999	6883	423.3	538.13	1230	2739527	6883	6883
TDE1431	NC_002967	1474534..1476030	8370	422.94	537.68	1497	2739708	8370	8370
atpK	NC_002967	complement(1730717..1731139)	2362	422.39	536.98	423	2740134	2362	2362
TDE1020	NC_002967	complement(1051655..1052683)	5736	421.66	536.06	1029	2741499	5736	5736
glyS	NC_002967	25586..26941	7552	421.28	535.57	1356	2741635	7552	7552
TDE2671	NC_002967	complement(2708233..2710182)	10855	421.08	535.32	1950	2741116	10855	10855
TDE0166	NC_002967	complement(195140..195961)	4573	420.83	534.99	822	2739599	4573	4573
TDE2700	NC_002967	2744536..2745828	7162	418.99	532.66	1293	2739287	7162	7162
TDE0823	NC_002967	844881..845312	2375	415.87	528.69	432	2739507	2375	2375
prs	NC_002967	complement(2780961..2782217)	6903	415.41	528.1	1257	2740942	6903	6903
TDE0089	NC_002967	complement(106965..108644)	9201	414.28	526.68	1680	2741704	9201	9201
TDE1072	NC_002967	1100881..1103496	14313	413.87	526.15	2616	2740833	14313	14313
TDE2737	NC_002967	2792010..2792750	4018	410.17	521.45	741	2740956	4018	4018
TDE1417	NC_002967	1460796..1462031	6687	409.25	520.27	1236	2739694	6687	6687
TDE1707	NC_002967	complement(1762865..1763281)	2248	407.79	518.42	417	2740879	2248	2248
cheW-1	NC_002967	1537371..1538705	7191	407.46	517.99	1335	2739893	7191	7191
tnaA	NC_002967	complement(284807..286186)	7427	407.11	517.55	1380	2739676	7427	7427
TDE1711	NC_002967	complement(1765642..1766808)	6256	405.51	515.52	1167	2740883	6256	6256
TDE0984	NC_002967	1009614..1011113	8038	405.35	515.32	1500	2740556	8038	8038
def	NC_002967	complement(1695633..1696142)	2727	404.47	514.2	510	2739754	2727	2727
TDE1545	NC_002967	1588470..1589072	3218	403.68	513.2	603	2740907	3218	3218
TDE1806	NC_002967	complement(1843280..1843552)	1454	402.88	512.18	273	2739236	1454	1454
TDE1635	NC_002967	complement(1683122..1683409)	1532	402.38	511.54	288	2739744	1532	1532
TDE2735	NC_002967	2790294..2791676	7348	401.9	510.93	1383	2740954	7348	7348
TDE0889	NC_002967	905230..905874	3403	399.09	507.36	645	2739763	3403	3403
TDE2446	NC_002967	complement(2474864..2476339)	7779	398.67	506.82	1476	2739631	7779	7779
mglB	NC_002967	complement(2256854..2258065)	6374	397.82	505.74	1212	2739493	6374	6374
flgG-1	NC_002967	1030567..1031379	4271	397.39	505.19	813	2740986	4271	4271
TDE0323	NC_002967	complement(355840..357285)	7594	397.26	505.03	1446	2739330	7594	7594
tsf	NC_002967	complement(2382677..2383519)	4418	396.43	503.98	843	2739441	4418	4418
TDE2150	NC_002967	complement(2187344..2188366)	5361	396.41	503.95	1023	2739136	5361	5361
pepT	NC_002967	947987..949192	6305	395.47	502.75	1206	2740390	6305	6305
TDE2419	NC_002967	complement(2444113..2444859)	3903	395.23	502.45	747	2739844	3903	3903
TDE2226	NC_002967	2265501..2266472	5077	395.11	502.29	972	2739502	5077	5077
TDE0051	NC_002967	complement(60163..61314)	6015	394.96	502.11	1152	2741666	6015	6015
TDE0603	NC_002967	641028..641945	4792	394.86	501.99	918	2739159	4792	4792
TDE1959	NC_002967	complement(1973895..1974287)	2048	394.19	501.14	393	2741522	2048	2048
TDE2288	NC_002967	complement(2325252..2325734)	2515	393.88	500.74	483	2740253	2515	2515
TDE0940	NC_002967	963276..963695	2180	392.63	499.14	420	2740973	2180	2180
TDE0202	NC_002967	complement(235960..236982)	5293	391.38	497.56	1023	2739018	5288	5293
TDE2691	NC_002967	2728978..2729406	2219	391.27	497.41	429	2739278	2219	2219
TDE0958	NC_002967	981180..982091	4716	391.16	497.27	912	2740766	4716	4716
TDE1427	NC_002967	1469853..1471250	7214	390.34	496.23	1398	2739704	7214	7214
TDE0390	NC_002967	441386..441643	1328	389.36	494.99	258	2740322	1328	1328
TDE1577	NC_002967	1624649..1625506	4398	387.74	492.93	858	2739774	4398	4398
TDE1716	NC_002967	complement(1770941..1771318)	1937	387.62	492.78	378	2740888	1937	1937
TDE1482	NC_002967	1527036..1528793	8982	386.48	491.33	1758	2739883	8982	8982
TDE0642	NC_002967	complement(678550..679254)	3599	386.16	490.92	705	2740473	3599	3599
TDE2161	NC_002967	2194230..2194784	2831	385.85	490.53	555	2739147	2831	2831
TDE0196	NC_002967	232711..232905	993	385.2	489.7	195	2741615	993	993
TDE1433	NC_002967	1477340..1478362	5209	385.17	489.66	1023	2739710	5209	5209
recQ	NC_002967	complement(358838..360718)	9565	384.65	489.01	1881	2739333	9565	9565
TDE0803	NC_002967	825457..826935	7499	383.54	487.59	1479	2739545	7499	7499
TDE0752	NC_002967	791493..793322	9249	382.31	486.03	1830	2739871	9249	9249
TDE2265	NC_002967	2302305..2302694	1971	382.29	486	390	2740015	1971	1971
TDE1089	NC_002967	complement(1120060..1121034)	4919	381.63	485.17	975	2739101	4919	4919
TDE1346	NC_002967	1385359..1387218	9379	381.43	484.91	1860	2739447	9379	9379
TDE1125	NC_002967	complement(1156274..1157647)	6925	381.25	484.67	1374	2739541	6925	6925
lpdA	NC_002967	complement(1677243..1678604)	6841	379.94	483.01	1362	2739738	6841	6841
TDE1128	NC_002967	1160676..1161845	5874	379.77	482.8	1170	2739544	5874	5874
TDE2117	NC_002967	2147946..2149235	6454	378.45	481.12	1290	2739376	6454	6454
brnQ	NC_002967	complement(1909590..1910978)	6936	377.73	480.2	1389	2739118	6936	6936
TDE2373	NC_002967	2405263..2405862	2995	377.59	480.02	600	2739982	2995	2995
TDE1406	NC_002967	complement(1448767..1449468)	3494	376.49	478.63	702	2741273	3494	3494
TDE0444	NC_002967	499106..499831	3602	375.3	477.12	726	2740426	3602	3602
TDE1884	NC_002967	complement(1905964..1906947)	4882	375.3	477.11	984	2739113	4882	4882
TDE1479	NC_002967	complement(1524181..1525182)	4966	374.9	476.6	1002	2741594	4966	4966
TDE0296	NC_002967	complement(326932..327831)	4456	374.52	476.12	900	2740283	4456	4456
TDE2594	NC_002967	complement(2629020..2630120)	5446	374.16	475.67	1101	2741298	5446	5446
TDE0446	NC_002967	501409..502908	7392	372.77	473.9	1500	2740428	7392	7392
TDE2078	NC_002967	complement(2106878..2107606)	3586	372.1	473.04	729	2741205	3586	3586
TDE2105	NC_002967	complement(2131296..2131574)	1361	369	469.11	279	2740344	1326	1361
fliL	NC_002967	complement(2818876..2819421)	2657	368.1	467.97	546	2740731	2657	2657
TDE2751	NC_002967	2807710..2809254	7511	367.74	467.51	1545	2740718	7511	7511
TDE2228	NC_002967	complement(2267377..2268822)	7026	367.55	467.26	1446	2741333	7026	7026
TDE0261	NC_002967	294782..295240	2227	367.01	466.58	459	2739686	2227	2227
TDE0214	NC_002967	complement(249595..250539)	4583	366.85	466.38	945	2739371	4583	4583
TDE2153	NC_002967	complement(2189199..2189663)	2251	366.18	465.52	465	2739139	2251	2251
pheS	NC_002967	complement(128923..130470)	7467	364.88	463.87	1548	2741724	7467	7467
TDE1126	NC_002967	1157685..1158425	3571	364.54	463.44	741	2739542	3571	3571
TDE0801	NC_002967	complement(824015..824449)	2093	363.96	462.7	435	2740679	2093	2093
TDE0653	NC_002967	689063..689734	3233	363.92	462.65	672	2739201	3233	3233
fliY	NC_002967	complement(2816653..2817834)	5653	361.77	459.92	1182	2740729	5653	5653
TDE2164	NC_002967	complement(2196338..2197045)	3386	361.76	459.91	708	2739150	3386	3386
TDE0443	NC_002967	498078..499052	4654	361.07	459.03	975	2740425	4654	4654
TDE1076	NC_002967	1107076..1108116	4960	360.42	458.19	1041	2739088	4960	4960
tig	NC_002967	1725052..1726407	6436	359.03	456.43	1356	2739012	6436	6436
TDE1954	NC_002967	1969926..1970180	1210	358.94	456.31	255	2741517	1210	1210
TDE0118	NC_002967	complement(136664..137137)	2249	358.91	456.28	474	2741733	2249	2249
TDE2435	NC_002967	complement(2465956..2466552)	2816	356.8	453.6	597	2739860	2816	2816
ftsH	NC_002967	524641..526617	9279	355.03	451.35	1977	2739224	9279	9279
TDE2108	NC_002967	complement(2132992..2133585)	2787	354.91	451.2	594	2740347	2787	2787
pfk	NC_002967	complement(71425..72741)	6174	354.61	450.81	1317	2741679	6174	6174
TDE0654	NC_002967	689746..690918	5496	354.42	450.57	1173	2739202	5496	5496
TDE1742	NC_002967	complement(1795743..1797668)	9024	354.42	450.57	1926	2739200	9024	9024
TDE0128	NC_002967	146380..148785	11263	354.1	450.17	2406	2739584	11263	11263
TDE1270	NC_002967	complement(1304667..1305101)	2029	352.83	448.55	435	2740563	2029	2029
TDE2144	NC_002967	complement(2180541..2181836)	5986	349.38	444.17	1296	2739130	5986	5986
TDE0117	NC_002967	135753..136667	4225	349.28	444.04	915	2741732	4225	4225
rplL	NC_002967	complement(2453001..2453390)	1798	348.74	443.35	390	2739847	1798	1798
TDE1275	NC_002967	complement(1309660..1310613)	4396	348.56	443.13	954	2740568	4396	4396
TDE0632	NC_002967	667571..667894	1484	346.47	440.46	324	2739357	1484	1484
glmE	NC_002967	complement(2274750..2276207)	6678	346.47	440.46	1458	2741341	6678	6678
TDE0300	NC_002967	330983..332413	6531	345.23	438.89	1431	2740287	6531	6531
TDE1228	NC_002967	1262029..1262556	2407	344.84	438.39	528	2741170	2407	2407
rpe	NC_002967	complement(2632126..2632755)	2872	344.84	438.39	630	2741301	2872	2872
citD	NC_002967	complement(1682518..1682781)	1203	344.69	438.21	264	2739742	1203	1203
serS	NC_002967	complement(2344325..2345593)	5779	344.48	437.93	1269	2740272	5779	5779
fliQ	NC_002967	61445..61714	1229	344.32	437.73	270	2741667	1229	1229
TDE1470	NC_002967	complement(1517856..1518116)	1186	343.73	436.98	261	2741585	1186	1186
secY	NC_002967	815208..816524	5957	342.15	434.97	1317	2740665	5957	5957
rnc	NC_002967	1057702..1058442	3351	342.08	434.88	741	2741505	3351	3351
TDE2596	NC_002967	complement(2631167..2632129)	4354	342.01	434.79	963	2741300	4354	4354
TDE1957	NC_002967	1971589..1972293	3182	341.42	434.04	705	2741520	3182	3182
TDE0532	NC_002967	575710..576012	1367	341.27	433.85	303	2741751	1367	1367
pyrH	NC_002967	2114322..2115017	3136	340.83	433.3	696	2741212	3136	3136
TDE0587	NC_002967	625889..626557	3010	340.34	432.67	669	2741023	3010	3010
TDE2670	NC_002967	complement(2707057..2708124)	4797	339.76	431.93	1068	2741115	4797	4797
TDE1987	NC_002967	2002452..2002862	1845	339.57	431.69	411	2740440	1845	1845
TDE2002	NC_002967	complement(2021689..2022285)	2676	339.07	431.05	597	2740455	2676	2676
TDE1430	NC_002967	1473570..1474571	4485	338.58	430.44	1002	2739707	4485	4485
rpmH	NC_002967	complement(2426262..2426417)	697	337.97	429.66	156	2740702	697	697
fliS	NC_002967	complement(137148..137588)	1963	336.71	428.05	441	2741734	1963	1963
grdC	NC_002967	complement(273085..274623)	6841	336.24	427.46	1539	2739835	6841	6841
TDE1281	NC_002967	1316640..1316912	1210	335.27	426.23	273	2740574	1210	1210
TDE2598	NC_002967	complement(2632809..2633420)	2709	334.83	425.67	612	2741302	2709	2709
TDE0585	NC_002967	complement(623228..625114)	8335	334.12	424.77	1887	2741021	8335	8335
TDE0065	NC_002967	complement(72912..73436)	2308	332.54	422.76	525	2741680	2308	2308
TDE1286	NC_002967	1322197..1322877	2983	331.34	421.23	681	2741040	2983	2983
rrsA	NC_002967	610211..611726	6636	331.12	420.94	1516	2806752	1312	6636
TDE1680	NC_002967	complement(1731155..1733016)	8139	330.65	420.35	1862	2740135	8139	8139
TDE2392	NC_002967	complement(2421763..2422440)	2960	330.24	419.84	678	2740694	2960	2960
TDE1439	NC_002967	1484456..1485445	4286	327.48	416.33	990	2741402	4286	4286
TDE2132	NC_002967	complement(2162846..2163631)	3399	327.12	415.86	786	2739391	3399	3399
TDE0830	NC_002967	complement(851699..852115)	1803	327.06	415.79	417	2739514	1803	1803
TDE1274	NC_002967	complement(1308733..1309650)	3954	325.81	414.2	918	2740567	3954	3954
TDE2463	NC_002967	2488630..2489253	2685	325.49	413.79	624	2739648	2685	2685
TDE0705	NC_002967	complement(739429..740358)	3986	324.21	412.17	930	2739827	3986	3986
fhs	NC_002967	complement(23755..25419)	7120	323.47	411.23	1665	2741634	7120	7120
TDE0066	NC_002967	complement(73426..74016)	2511	321.39	408.58	591	2741681	2511	2511
TDE1056	NC_002967	1085350..1085955	2569	320.67	407.67	606	2740817	2569	2569
TDE1186	NC_002967	complement(1213075..1213575)	2117	319.64	406.35	501	2740083	2117	2117
TDE0205	NC_002967	238684..239748	4490	318.91	405.43	1065	2739811	4490	4490
TDE2627	NC_002967	complement(2668622..2669230)	2566	318.72	405.19	609	2740801	2566	2566
TDE0868	NC_002967	890525..891532	4247	318.71	405.17	1008	2740915	4247	4247
TDE0820	NC_002967	complement(843804..844463)	2777	318.28	404.62	660	2739504	2777	2777
TDE2269	NC_002967	complement(2305021..2306010)	4160	317.86	404.09	990	2740019	4160	4160
TDE1009	NC_002967	complement(1033093..1035186)	8797	317.78	403.99	2094	2740989	8797	8797
TDE1489	NC_002967	complement(1532820..1533662)	3534	317.11	403.14	843	2739890	3534	3534
TDE2301	NC_002967	2341649..2341912	1104	316.33	402.14	264	2740266	1104	1104
TDE1396	NC_002967	1435801..1436187	1618	316.26	402.05	387	2741263	1618	1618
ptrB	NC_002967	complement(2173173..2175230)	8602	316.17	401.95	2058	2739399	8602	8602
TDE0153	NC_002967	complement(174578..176275)	7096	316.12	401.88	1698	2741741	7096	7096
prfA	NC_002967	complement(2511481..2512566)	4538	316.09	401.84	1086	2741462	4538	4538
TDE0278	NC_002967	complement(308591..308872)	1176	315.45	401.03	282	2741571	1176	1176
TDE1436	NC_002967	1479600..1482350	11438	314.51	399.83	2751	2741399	11438	11438
gpmA	NC_002967	complement(1755606..1756349)	3088	313.96	399.14	744	2740869	3088	3088
TDE0072	NC_002967	81061..83199	8872	313.75	398.87	2139	2741687	8872	8872
TDE0154	NC_002967	complement(176298..178376)	8598	312.84	397.7	2079	2741742	8598	8598
tdeIIIR	NC_002967	930613..931389	3213	312.8	397.66	777	2739951	3213	3213
TDE2595	NC_002967	complement(2630124..2631170)	4328	312.69	397.52	1047	2741299	4328	4328
flgC	NC_002967	1245957..1246412	1882	312.2	396.89	456	2740107	1882	1882
TDE2048	NC_002967	2076551..2077954	5792	312.06	396.72	1404	2740642	5792	5792
TDE2321	NC_002967	complement(2357038..2357391)	1459	311.76	396.34	354	2739416	1459	1459
prtB	NC_002967	complement(387163..387987)	3399	311.65	396.2	825	2741242	3399	3399
TDE1241	NC_002967	1272409..1274712	9478	311.18	395.6	2304	2741183	9478	9478
TDE2662	NC_002967	complement(2697877..2698740)	3553	311.07	395.46	864	2741107	3553	3553
TDE1469	NC_002967	complement(1517423..1517854)	1773	310.45	394.68	432	2741584	1773	1773
murC	NC_002967	1116468..1117910	5920	310.33	394.52	1443	2739097	5920	5920
TDE1415	NC_002967	1458081..1459931	7576	309.6	393.6	1851	2739692	7576	7576
TDE1081	NC_002967	1112779..1113288	2087	309.55	393.52	510	2739093	2087	2087
clpX	NC_002967	1727018..1728265	5102	309.24	393.14	1248	2740128	5102	5102
TDE1088	NC_002967	complement(1119365..1120045)	2783	309.13	392.99	681	2739100	2783	2783
purC	NC_002967	722867..723817	3885	309.02	392.85	951	2740245	3885	3885
TDE2753	NC_002967	complement(2809648..2810739)	4455	308.6	392.32	1092	2740720	4455	4455
TDE0159	NC_002967	complement(186028..186505)	1950	308.59	392.31	478	2741760	1950	1950
TDE1930	NC_002967	complement(1947522..1948646)	4575	307.62	391.07	1125	2740170	4575	4575
TDE0155	NC_002967	complement(178373..180244)	7604	307.26	390.62	1872	2741743	7604	7604
TDE0313	NC_002967	345514..346206	2810	306.72	389.93	693	2740512	2810	2810
TDE0524	NC_002967	570157..570612	1846	306.22	389.3	456	2739261	1846	1846
TDE1438	NC_002967	1483380..1484450	4324	305.4	388.25	1071	2741401	4324	4324
TDE1829	NC_002967	complement(1862457..1863737)	5164	304.94	387.66	1281	2740491	4816	5164
TDE1841	NC_002967	complement(1871661..1871951)	1171	304.39	386.97	291	2740503	0	1171
tyrS	NC_002967	complement(881968..883188)	4903	303.75	386.16	1221	2741372	4903	4903
TDE1531	NC_002967	1576091..1576669	2323	303.49	385.82	579	2740893	2323	2323
TDE2500	NC_002967	complement(2524042..2524596)	2219	302.44	384.49	555	2741473	2219	2219
TDE1920	NC_002967	complement(1940008..1940367)	1438	302.15	384.13	360	2740418	1438	1438
pyrF	NC_002967	2135469..2136371	3602	301.74	383.6	903	2740349	3602	3602
uppP	NC_002967	203276..204085	3225	301.17	382.88	810	2739524	3225	3225
deoD	NC_002967	517323..518024	2795	301.17	382.88	702	2739217	2795	2795
TDE1520	NC_002967	1566491..1567336	3365	300.88	382.5	846	2739726	3365	3365
TDE0460	NC_002967	complement(515364..516032)	2659	300.65	382.22	669	2740757	2659	2659
fliE	NC_002967	1246447..1246812	1454	300.51	382.03	366	2740108	1454	1454
TDE2333	NC_002967	complement(2367961..2368641)	2703	300.24	381.69	681	2739428	2703	2703
TDE0431	NC_002967	complement(486560..487684)	4464	300.15	381.58	1125	2740577	4464	4464
TDE1388	NC_002967	1427896..1428372	1889	299.56	380.83	477	2741255	1889	1889
dmcA	NC_002967	complement(388140..390329)	8666	299.33	380.53	2190	2741243	8666	8666
TDE2297	NC_002967	complement(2336429..2337109)	2685	298.24	379.15	681	2740262	2685	2685
TDE0067	NC_002967	complement(74031..75278)	4920	298.21	379.11	1248	2741682	4920	4920
TDE0866	NC_002967	887754..888689	3684	297.73	378.5	936	2741377	3684	3684
msrA	NC_002967	complement(744571..745524)	3748	297.18	377.81	954	2740616	3748	3748
TDE1510	NC_002967	1557320..1558588	4981	296.91	377.46	1269	2739716	4981	4981
purQ	NC_002967	complement(1447952..1448764)	3182	296.06	376.38	813	2741272	3182	3182
TDE0829	NC_002967	complement(850275..851567)	5054	295.67	375.88	1293	2739513	5054	5054
TDE2748	NC_002967	2805248..2805706	1794	295.65	375.86	459	2740715	1794	1794
hutI	NC_002967	complement(56010..57251)	4845	295.08	375.14	1242	2741662	4845	4845
TDE1989	NC_002967	complement(2005675..2006433)	2957	294.7	374.65	759	2740442	2957	2957
TDE0873	NC_002967	896283..897059	3025	294.49	374.39	777	2740920	3025	3025
TDE1965	NC_002967	complement(1978985..1980241)	4889	294.21	374.03	1257	2741528	4889	4889
TDE0967	NC_002967	992341..992589	968	294.07	373.85	249	2740775	968	968
TDE1319	NC_002967	1356738..1357910	4519	291.42	370.48	1173	2739577	4519	4519
TDE1445	NC_002967	complement(1491169..1492017)	3266	290.99	369.94	849	2741408	3266	3266
TDE1837	NC_002967	complement(1869632..1870036)	1558	290.99	369.94	405	2740499	1558	1558
fliD	NC_002967	complement(1518847..1520805)	7534	290.91	369.84	1959	2741587	7534	7534
tmk	NC_002967	complement(2633424..2634053)	2419	290.45	369.24	630	2741303	2419	2419
TDE0718	NC_002967	753355..753558	783	290.34	369.1	204	2740625	783	783
TDE2395	NC_002967	complement(2422834..2423544)	2724	289.81	368.43	711	2740697	2724	2724
TDE0605	NC_002967	complement(642721..643305)	2240	289.64	368.22	585	2739161	2240	2240
TDE1045	NC_002967	1073380..1073799	1607	289.43	367.95	420	2741319	1607	1607
TDE0558	NC_002967	592944..593576	2416	288.71	367.04	633	2739803	2416	2416
TDE0034	NC_002967	complement(40803..41540)	2815	288.53	366.81	738	2741649	2815	2815
TDE0607	NC_002967	complement(644215..644970)	2880	288.17	366.34	756	2739163	2880	2880
TDE1936	NC_002967	1953226..1953414	720	288.17	366.34	189	2740176	720	720
TDE0738	NC_002967	complement(775764..776024)	993	287.79	365.87	261	2740292	993	993
TDE0857	NC_002967	878453..879658	4587	287.71	365.76	1206	2741368	4587	4587
TDE2211	NC_002967	complement(2250807..2251406)	2281	287.57	365.59	600	2739487	2281	2281
TDE2122	NC_002967	complement(2154816..2156000)	4499	287.19	365.1	1185	2739381	4499	4499
TDE1801	NC_002967	complement(1837764..1838054)	1104	286.98	364.83	291	2739231	0	1104
cdd	NC_002967	1948670..1949080	1556	286.38	364.07	411	2740171	1556	1556
TDE0124	NC_002967	complement(142334..142963)	2385	286.37	364.05	630	2741739	2385	2385
TDE2566	NC_002967	complement(2591422..2594277)	10780	285.52	362.98	2856	2739931	10780	10780
TDE0125	NC_002967	complement(142985..144100)	4208	285.22	362.6	1116	2741740	4208	4208
TDE0472	NC_002967	528516..528734	825	284.96	362.27	219	2740519	825	825
motB	NC_002967	complement(2819464..2820183)	2712	284.92	362.22	720	2740732	2712	2712
TDE1962	NC_002967	complement(1975043..1975294)	949	284.86	362.15	252	2741525	949	949
TDE0126	NC_002967	complement(144081..145727)	6187	284.16	361.25	1647	2739582	6187	6187
TDE0649	NC_002967	complement(684124..684453)	1239	284.01	361.06	330	2740480	1239	1239
TDE0902	NC_002967	complement(919470..920222)	2825	283.79	360.78	753	2739942	2825	2825
TDE2081	NC_002967	2111669..2112589	3448	283.19	360.02	921	2741208	3448	3448
TDE1102	NC_002967	complement(1135354..1136265)	3399	281.92	358.4	912	2740232	3399	3399
TDE0734	NC_002967	complement(774190..774769)	2157	281.32	357.63	580	2740098	2157	2157
TDE0098	NC_002967	complement(114932..115651)	2664	279.88	355.81	720	2741713	2664	2664
TDE2038	NC_002967	complement(2067794..2068291)	1840	279.49	355.31	498	2740632	1840	1840
TDE1019	NC_002967	complement(1049792..1051639)	6811	278.79	354.43	1848	2740999	6811	6811
TDE1461	NC_002967	1511321..1511770	1658	278.7	354.31	450	2741576	1658	1658
cobU	NC_002967	2412418..2412969	2033	278.59	354.17	552	2740684	2033	2033
rfbA	NC_002967	1485493..1486368	3226	278.57	354.14	876	2741403	3226	3226
TDE0249	NC_002967	282679..283242	2069	277.49	352.78	564	2739674	2069	2069
TDE1838	NC_002967	complement(1870058..1870255)	725	276.98	352.12	198	2740500	725	725
TDE1302	NC_002967	complement(1339303..1339734)	1577	276.13	351.05	432	2741056	1577	1577
TDE1242	NC_002967	1274705..1275172	1707	275.91	350.76	468	2741184	1707	1707
TDE2367	NC_002967	2401220..2401864	2348	275.37	350.07	645	2739976	2348	2348
recA	NC_002967	894981..896225	4532	275.36	350.06	1245	2740919	4532	4532
TDE1544	NC_002967	1587294..1588406	4042	274.71	349.24	1113	2740906	4042	4042
TDE1490	NC_002967	complement(1533662..1534819)	4200	274.36	348.79	1158	2739891	4200	4200
TDE2293	NC_002967	complement(2329415..2332660)	11767	274.21	348.61	3246	2740258	11767	11767
TDE2091	NC_002967	2118853..2119686	3019	273.82	348.11	834	2740330	3019	3019
TDE1978	NC_002967	complement(1991591..1991848)	931	272.96	347.01	258	2741541	931	931
TDE0482	NC_002967	complement(538638..538856)	790	272.87	346.9	219	2741387	790	790
TDE2457	NC_002967	complement(2484788..2485660)	3148	272.77	346.77	873	2739642	3148	3148
trmD	NC_002967	902361..903092	2635	272.3	346.17	732	2739758	2635	2635
TDE1318	NC_002967	1355587..1356741	4144	271.4	345.03	1155	2739576	4144	4144
rpsH	NC_002967	812701..813099	1431	271.29	344.89	399	2740659	1431	1431
TDE1199	NC_002967	1231481..1231765	1020	270.72	344.17	285	2741160	1020	1020
fliK	NC_002967	complement(2823134..2824507)	4910	270.31	343.65	1374	2740737	4910	4910
TDE1127	NC_002967	1158418..1160595	7782	270.27	343.6	2178	2739543	7782	7782
TDE2093	NC_002967	complement(2120560..2121093)	1908	270.28	343.6	534	2740332	1908	1908
TDE2133	NC_002967	complement(2163619..2164413)	2840	270.22	343.53	795	2739392	2840	2840
TDE1541	NC_002967	1585038..1586000	3438	270.05	343.32	963	2740903	3438	3438
TDE1332	NC_002967	1368182..1369138	3401	268.82	341.75	957	2741066	3401	3401
mreB	NC_002967	1389426..1390460	3674	268.52	341.36	1035	2739450	3674	3674
TDE1688	NC_002967	complement(1744181..1745881)	6027	268.02	340.73	1701	2740143	6027	6027
TDE0457	NC_002967	513665..514189	1858	267.71	340.33	525	2740754	1858	1858
TDE0729	NC_002967	complement(768198..769214)	3592	267.17	339.65	1017	2740093	3592	3592
TDE0236	NC_002967	269297..269707	1451	267.05	339.5	411	2739831	1451	1451
TDE0229	NC_002967	complement(260956..262836)	6637	266.9	339.31	1881	2739081	6637	6637
TDE1880	NC_002967	1902675..1903118	1566	266.8	339.18	444	2739109	1566	1566
grdD	NC_002967	complement(271918..273072)	4059	265.83	337.95	1155	2739834	4059	4059
TDE1689	NC_002967	complement(1745897..1746655)	2666	265.7	337.78	759	2740144	2666	2666
TDE1110	NC_002967	1144412..1145731	4623	264.92	336.8	1320	2739526	4623	4623
TDE1546	NC_002967	1589069..1591264	7680	264.55	336.32	2196	2740908	7680	7680
TDE1741	NC_002967	1792932..1795472	8882	264.41	336.14	2541	2739199	8882	8882
TDE2076	NC_002967	complement(2104620..2106098)	5167	264.27	335.96	1479	2741203	5167	5167
TDE1298	NC_002967	complement(1334872..1335405)	1865	264.19	335.86	534	2741052	1865	1865
TDE2086	NC_002967	2115017..2115535	1809	263.66	335.19	519	2740325	1809	1809
TDE1929	NC_002967	complement(1946664..1947521)	2986	263.25	334.67	858	2740169	2986	2986
TDE1446	NC_002967	1492110..1492739	2192	263.19	334.59	630	2741409	2192	2192
TDE0235	NC_002967	269062..269313	876	262.95	334.29	252	2739830	876	876
TDE0758	NC_002967	complement(798018..799013)	3462	262.93	334.26	996	2739877	3462	3462
TDE2784	NC_002967	2836978..2838687	5931	262.36	333.54	1710	2739173	5931	5931
TDE0941	NC_002967	complement(963713..964192)	1658	261.29	332.17	480	2740974	1658	1658
TDE1397	NC_002967	1436154..1437320	4023	260.77	331.51	1167	2741264	4023	4023
TDE1459	NC_002967	complement(1507862..1508797)	3224	260.55	331.24	936	2741574	3224	3224
secD	NC_002967	complement(718946..720709)	6058	259.78	330.25	1764	2740240	6058	6058
coaD	NC_002967	1418221..1418703	1655	259.19	329.51	483	2741136	1655	1655
TDE1333	NC_002967	1369144..1370208	3648	259.11	329.4	1065	2741067	3648	3648
TDE0263	NC_002967	complement(296490..297032)	1858	258.83	329.05	543	2741247	1858	1858
TDE2636	NC_002967	2676210..2676809	2048	258.2	328.24	600	2740810	2048	2048
cobJ	NC_002967	655923..656645	2463	257.69	327.6	723	2740468	2463	2463
smpB	NC_002967	complement(1513166..1513630)	1583	257.51	327.37	465	2741579	1583	1583
rrsB	NC_002967	1219839..1221354	5152	257.07	326.81	1516	2806742	1202	5152
ffh	NC_002967	complement(2116322..2117653)	4526	257.03	326.76	1332	2740328	4526	4526
TDE2403	NC_002967	complement(2428731..2429372)	2178	256.62	326.24	642	2740705	2178	2178
TDE1858	NC_002967	1884772..1885086	1068	256.47	326.05	315	2740047	1068	1068
flgD	NC_002967	complement(2822613..2823122)	1727	256.15	325.64	510	2740736	1727	1727
TDE0026	NC_002967	complement(31916..33106)	4021	255.38	324.67	1191	2741641	4021	4021
TDE0165	NC_002967	194262..195116	2870	253.91	322.8	855	2739598	2870	2870
TDE1451	NC_002967	complement(1497940..1499058)	3754	253.77	322.61	1119	2741414	3754	3754
TDE0948	NC_002967	complement(971049..971927)	2942	253.18	321.86	879	2740981	2942	2942
TDE2608	NC_002967	2649415..2650533	3731	252.21	320.64	1119	2740782	3731	3731
TDE0665	NC_002967	complement(699882..703442)	11818	251.04	319.15	3561	2739213	11818	11818
grdB-2	NC_002967	complement(2151488..2152783)	4297	250.8	318.84	1296	2739378	4297	4297
clpP_1	NC_002967	1726432..1727025	1969	250.74	318.77	594	2740127	1969	1969
TDE1233	NC_002967	1267343..1267669	1082	250.29	318.2	327	2741175	1082	1082
nrdF	NC_002967	complement(374210..375265)	3484	249.57	317.27	1056	2739334	3484	3484
murF	NC_002967	1231758..1233188	4717	249.34	316.99	1431	2741161	4717	4717
TDE0646	NC_002967	complement(681332..681955)	2052	248.75	316.24	624	2740477	2052	2052
TDE0007	NC_002967	10014..10868	2809	248.52	315.94	855	2741622	2809	2809
TDE1463	NC_002967	complement(1512296..1513162)	2848	248.48	315.89	867	2741578	2848	2848
fliA	NC_002967	complement(2723457..2724245)	2589	248.21	315.55	789	2739270	2589	2589
lspA	NC_002967	complement(2657236..2657757)	1710	247.8	315.02	522	2740789	1710	1710
TDE2679	NC_002967	2719658..2720542	2896	247.53	314.68	885	2739266	2896	2896
TDE1481	NC_002967	1525797..1526933	3714	247.09	314.12	1137	2739882	3714	3714
flhF	NC_002967	complement(2725875..2727215)	4369	246.45	313.31	1341	2739273	4369	4369
TDE0116	NC_002967	134849..135730	2873	246.4	313.25	882	2741731	2873	2873
TDE2050	NC_002967	complement(2079797..2080030)	762	246.33	313.15	234	2740644	762	762
rplI	NC_002967	complement(1728733..1729332)	1945	245.21	311.74	600	2740130	1945	1945
TDE0100	NC_002967	complement(117064..119034)	6382	244.93	311.38	1971	2741715	6382	6382
TDE0713	NC_002967	747249..747776	1704	244.12	310.35	528	2740620	1704	1704
prfB	NC_002967	complement(2075020..2076142)	3617	243.64	309.73	1123	2740640	3617	3617
TDE1670	NC_002967	complement(1724003..1724551)	1767	243.47	309.51	549	2739011	1767	1767
TDE1078	NC_002967	1109879..1111105	3947	243.33	309.34	1227	2739090	3947	3947
TDE1437	NC_002967	1482372..1483346	3136	243.3	309.31	975	2741400	3136	3136
TDE0339	NC_002967	378011..378628	1979	242.23	307.95	618	2739338	1979	1979
TDE0152	NC_002967	complement(173212..174567)	4337	241.94	307.57	1356	2740840	4337	4337
TDE0473	NC_002967	528761..530860	6714	241.84	307.45	2100	2740520	6714	6714
TDE0408	NC_002967	complement(460626..461462)	2672	241.48	306.99	837	2740154	2672	2672
nagB	NC_002967	complement(376385..377197)	2593	241.26	306.71	813	2739336	2593	2593
TDE2396	NC_002967	complement(2423740..2425488)	5562	240.55	305.81	1749	2740698	5562	5562
TDE1380	NC_002967	complement(1420823..1421374)	1746	239.26	304.17	552	2741141	1746	1746
TDE0113	NC_002967	132755..133669	2893	239.17	304.05	915	2741728	2893	2893
TDE1888	NC_002967	complement(1909213..1909590)	1195	239.14	304.01	378	2739117	1195	1195
TDE1647	NC_002967	complement(1696245..1696592)	1096	238.23	302.86	348	2739756	1096	1096
TDE1956	NC_002967	1971254..1971442	595	238.14	302.74	189	2741519	595	595
TDE1498	NC_002967	1543809..1545314	4733	237.73	302.22	1506	2739899	4733	4733
TDE1334	NC_002967	1370284..1370934	2043	237.39	301.79	651	2741068	2043	2043
TDE1030	NC_002967	1059254..1060102	2661	237.09	301.41	849	2741508	2661	2661
TDE1938	NC_002967	1953780..1954646	2712	236.62	300.81	867	2740178	2712	2712
TDE1024	NC_002967	1055715..1057094	4314	236.47	300.62	1380	2741503	4314	4314
TDE1690	NC_002967	complement(1746673..1747290)	1927	235.87	299.85	618	2740145	1927	1927
TDE1729	NC_002967	complement(1783379..1783846)	1459	235.82	299.8	468	2739187	1459	1459
nqrE	NC_002967	complement(854381..854953)	1784	235.51	299.4	573	2739518	1784	1784
TDE2097	NC_002967	complement(2124568..2124831)	819	234.67	298.33	264	2740336	819	819
TDE1015	NC_002967	1045456..1045659	632	234.35	297.92	204	2740995	208	632
TDE2218	NC_002967	2258160..2259062	2796	234.22	297.76	903	2739494	2796	2796
TDE1232	NC_002967	complement(1265443..1267122)	5185	233.46	296.8	1680	2741174	5185	5185
TDE2545	NC_002967	complement(2571260..2571904)	1988	233.15	296.4	645	2739910	1988	1988
TDE0986	NC_002967	1013201..1014181	3019	232.79	295.95	981	2739063	3019	3019
rpiB	NC_002967	396347..396799	1393	232.61	295.71	453	2740159	1393	1393
TDE2246	NC_002967	2286272..2286514	747	232.53	295.62	243	2741351	747	747
TDE1615	NC_002967	complement(1663397..1663798)	1233	232.01	294.95	402	2740856	1233	1233
TDE2669	NC_002967	complement(2706251..2707033)	2400	231.86	294.76	783	2741114	2400	2400
sppA	NC_002967	complement(336880..338709)	5602	231.56	294.38	1830	2741027	5602	5602
TDE2533	NC_002967	2559104..2560300	3654	230.91	293.56	1197	2739045	3654	3654
glyA	NC_002967	complement(2704636..2706156)	4634	230.46	292.98	1521	2741113	4634	4634
TDE1836	NC_002967	complement(1868604..1869533)	2833	230.43	292.94	930	2740498	2833	2833
TDE2341	NC_002967	complement(2377956..2379308)	4119	230.29	292.76	1353	2739436	4119	4119
TDE1634	NC_002967	complement(1682875..1683153)	848	229.91	292.29	279	2739743	833	848
TDE2286	NC_002967	2323494..2324339	2569	229.7	292.02	846	2740036	2569	2569
TDE0688	NC_002967	724312..725817	4572	229.64	291.94	1506	2740247	4572	4572
TDE1231	NC_002967	complement(1263569..1265293)	5229	229.3	291.51	1725	2741173	5229	5229
TDE0186	NC_002967	complement(222463..223788)	4017	229.16	291.32	1326	2741033	4017	4017
TDE0430	NC_002967	complement(485529..486545)	3080	229.09	291.24	1017	2739594	3080	3080
arcC	NC_002967	complement(2498611..2499540)	2815	228.96	291.08	930	2741449	2815	2815
TDE2705	NC_002967	complement(2751217..2751855)	1934	228.94	291.05	639	2739292	1934	1934
TDE2433	NC_002967	2462624..2463325	2124	228.87	290.96	702	2739858	2124	2124
TDE0132	NC_002967	152186..152356	517	228.7	290.74	171	2739444	517	517
TDE2697	NC_002967	2740400..2741173	2339	228.59	290.61	774	2739284	2339	2339
TDE0616	NC_002967	649990..650139	453	228.44	290.42	150	2740461	453	453
TDE1984	NC_002967	complement(1996444..1997655)	3653	227.99	289.84	1212	2740437	3653	3653
TDE1247	NC_002967	1281763..1282485	2179	227.98	289.83	723	2741423	2179	2179
TDE2148	NC_002967	complement(2184687..2186036)	4065	227.77	289.56	1350	2739134	4065	4065
TDE1790	NC_002967	complement(1827711..1828097)	1164	227.52	289.24	387	2741234	1163	1164
TDE0960	NC_002967	982516..983655	3428	227.46	289.17	1140	2740768	3428	3428
TDE0421	NC_002967	473556..474842	3848	226.17	287.52	1287	2739585	3848	3848
asnC	NC_002967	complement(1004069..1005490)	4231	225.07	286.13	1422	2740552	4231	4231
TDE1949	NC_002967	complement(1964634..1966157)	4522	224.45	285.34	1524	2740189	4522	4522
TDE0890	NC_002967	906030..907664	4848	224.29	285.14	1635	2739764	4848	4848
motA	NC_002967	complement(2820185..2820964)	2311	224.12	284.92	780	2740733	2311	2311
tlyC	NC_002967	1275175..1275951	2300	223.91	284.66	777	2741185	2300	2300
TDE1789	NC_002967	complement(1827428..1827703)	816	223.64	284.31	276	2741233	816	816
TDE1091	NC_002967	complement(1123107..1123865)	2230	222.25	282.54	759	2739103	2230	2230
TDE0540	NC_002967	581604..582407	2362	222.23	282.51	804	2740528	2362	2362
TDE1581	NC_002967	complement(1629818..1630336)	1523	221.98	282.2	519	2739778	1523	1523
TDE2318	NC_002967	2355005..2355928	2704	221.36	281.42	924	2739413	2704	2704
TDE1365	NC_002967	1407895..1408473	1694	221.31	281.35	579	2739466	1694	1694
TDE1306	NC_002967	complement(1340542..1340964)	1236	221.03	280.99	423	2739564	1236	1236
TDE2439	NC_002967	complement(2469360..2470451)	3188	220.84	280.75	1092	2739864	3188	3188
TDE0863	NC_002967	884666..885349	1996	220.74	280.62	684	2741374	1996	1996
TDE0699	NC_002967	complement(735109..735342)	682	220.47	280.28	234	2739821	682	682
TDE2001	NC_002967	complement(2019865..2021658)	5223	220.23	279.97	1794	2740454	5223	5223
TDE2034	NC_002967	2061726..2062883	3370	220.14	279.86	1158	2740628	3370	3370
TDE2647	NC_002967	complement(2686092..2687087)	2897	220.02	279.71	996	2741092	2897	2897
TDE0645	NC_002967	complement(680659..681375)	2079	219.33	278.84	717	2740476	2079	2079
TDE0725	NC_002967	763605..764780	3409	219.28	278.76	1176	2740089	3409	3409
TDE0021	NC_002967	26954..27955	2899	218.85	278.23	1002	2741636	2899	2899
TDE1395	NC_002967	1433855..1435738	5447	218.7	278.03	1884	2741262	5447	5447
hisS	NC_002967	1487556..1488902	3880	217.89	277	1347	2741405	3880	3880
eno	NC_002967	972150..973451	3746	217.64	276.68	1302	2740982	3746	3746
TDE0123	NC_002967	complement(141633..142313)	1957	217.38	276.35	681	2741738	1957	1957
fliM	NC_002967	complement(2817827..2818861)	2971	217.14	276.04	1035	2740730	2971	2971
TDE0910	NC_002967	928914..930626	4913	216.95	275.81	1713	2739950	4913	4913
TDE1074	NC_002967	1104695..1106089	3992	216.47	275.19	1395	2739086	3992	3992
TDE0661	NC_002967	complement(697336..697575)	686	216.21	274.87	240	2739209	686	686
TDE1404	NC_002967	complement(1446598..1447917)	3773	216.21	274.87	1320	2741271	3773	3773
TDE2726	NC_002967	complement(2783291..2784259)	2767	216	274.6	969	2740945	2767	2767
lgt	NC_002967	1439533..1440549	2901	215.77	274.31	1017	2741266	2901	2901
TDE1915	NC_002967	complement(1932018..1933193)	3347	215.29	273.69	1176	2740413	3347	3347
TDE2065	NC_002967	complement(2091606..2091869)	751	215.18	273.56	264	2741192	751	751
atpA	NC_002967	complement(1734935..1736704)	5030	214.96	273.28	1770	2740138	5030	5030
TDE1636	NC_002967	complement(1683607..1686045)	6921	214.65	272.88	2439	2739745	6921	6921
secF	NC_002967	complement(717703..718944)	3522	214.51	272.7	1242	2739673	3522	3522
TDE2376	NC_002967	complement(2406751..2407617)	2454	214.11	272.19	867	2739985	2454	2454
TDE0184	NC_002967	218888..220648	4976	213.74	271.73	1761	2741609	4976	4976
TDE0464	NC_002967	complement(518038..518265)	644	213.66	271.62	228	2739218	644	644
nadE	NC_002967	1440542..1442494	5516	213.65	271.61	1953	2741267	5516	5516
TDE1348	NC_002967	1388473..1389408	2638	213.19	271.03	936	2739449	2638	2638
TDE1122	NC_002967	complement(1153463..1153801)	955	213.1	270.91	339	2739538	955	955
TDE1271	NC_002967	complement(1305119..1306090)	2738	213.08	270.88	972	2740564	2738	2738
TDE1263	NC_002967	1297444..1298196	2118	212.77	270.49	753	2741439	2118	2118
galE	NC_002967	complement(1805611..1806630)	2861	212.17	269.73	1020	2740598	2861	2861
gcvT	NC_002967	complement(1675428..1676501)	3001	211.37	268.71	1074	2739736	3001	3001
mraW	NC_002967	1230532..1231479	2646	211.13	268.41	948	2741159	2646	2646
TDE2531	NC_002967	2558381..2558605	628	211.13	268.41	225	2739043	628	628
ppdK	NC_002967	1548181..1550982	7787	210.22	267.25	2802	2739902	7787	7787
TDE1499	NC_002967	1545406..1546848	4010	210.21	267.24	1443	2739900	4010	4010
TDE0409	NC_002967	461717..462193	1323	209.8	266.72	477	2740155	1323	1323
TDE1000	NC_002967	1026903..1027781	2433	209.38	266.18	879	2739077	2433	2433
TDE2600	NC_002967	2634098..2638615	12505	209.37	266.17	4518	2741304	12505	12505
TDE0010	NC_002967	14720..15286	1569	209.32	266.11	567	2741625	1569	1569
TDE0466	NC_002967	complement(518735..518944)	581	209.28	266.06	210	2739220	581	581
TDE1940	NC_002967	complement(1955534..1956598)	2946	209.25	266.01	1065	2740180	2946	2946
TDE1246	NC_002967	1279179..1281707	6976	208.66	265.26	2529	2741422	6976	6976
TDE0361	NC_002967	406129..407502	3778	207.99	264.42	1374	2741081	3778	3778
TDE0945	NC_002967	967268..968380	3055	207.63	263.96	1113	2740978	3055	3055
mgtE	NC_002967	complement(2774642..2776000)	3726	207.39	263.66	1359	2740937	3726	3726
TDE0956	NC_002967	979596..980390	2178	207.24	263.46	795	2740764	2178	2178
TDE2182	NC_002967	complement(2213125..2215125)	5451	206.06	261.97	2001	2740204	5451	5451
TDE0232	NC_002967	265354..265884	1444	205.71	261.51	531	2739084	1444	1444
TDE0671	NC_002967	710761..711138	1026	205.32	261.02	378	2739664	1026	1026
TDE2037	NC_002967	complement(2066737..2067810)	2913	205.17	260.83	1074	2740631	2913	2913
TDE0582	NC_002967	620523..621491	2628	205.15	260.81	969	2741018	2628	2628
TDE2316	NC_002967	2353220..2354038	2221	205.13	260.78	819	2740281	2221	2221
TDE0856	NC_002967	877251..878438	3218	204.9	260.49	1188	2741367	3218	3218
TDE1245	NC_002967	complement(1277995..1278984)	2676	204.47	259.94	990	2741421	2676	2676
TDE2296	NC_002967	complement(2334373..2336427)	5540	203.92	259.25	2055	2740261	5540	5540
flgK	NC_002967	2387375..2389246	5041	203.7	258.96	1872	2739961	5041	5041
TDE2580	NC_002967	2605586..2610910	14326	203.51	258.72	5325	2741284	14326	14326
tdeIIIM	NC_002967	927306..928913	4325	203.46	258.65	1608	2739949	4325	4325
TDE0959	NC_002967	982075..982425	943	203.22	258.36	351	2740767	943	943
hlyIII	NC_002967	complement(2354208..2354861)	1757	203.22	258.35	654	2739412	1757	1757
TDE1123	NC_002967	complement(1153827..1155512)	4529	203.2	258.32	1686	2739539	4529	4529
TDE0663	NC_002967	complement(697930..698187)	693	203.18	258.3	258	2739211	693	693
fleN	NC_002967	complement(2724986..2725873)	2380	202.74	257.74	888	2739272	2380	2380
TDE1434	NC_002967	complement(1478328..1478552)	600	201.72	256.44	225	2741397	600	600
TDE1124	NC_002967	complement(1155586..1156263)	1796	200.38	254.74	678	2739540	1796	1796
TDE1443	NC_002967	complement(1488899..1489675)	2056	200.16	254.46	777	2741406	2056	2056
TDE0392	NC_002967	complement(441936..443114)	3114	199.79	253.99	1179	2740324	3114	3114
TDE2704	NC_002967	complement(2748473..2751169)	7115	199.56	253.69	2697	2739291	7115	7115
TDE2680	NC_002967	complement(2720539..2721162)	1644	199.29	253.36	624	2739267	1644	1644
TDE1813	NC_002967	complement(1847953..1848339)	1019	199.18	253.21	387	2739243	1019	1019
TDE2420	NC_002967	complement(2445050..2449324)	11253	199.12	253.13	4275	2739845	11253	11253
TDE0027	NC_002967	complement(33093..34076)	2589	199.03	253.02	984	2741642	2589	2589
TDE1573	NC_002967	complement(1621631..1621888)	677	198.49	252.34	258	2739323	677	677
TDE1685	NC_002967	complement(1737442..1740405)	7773	198.37	252.19	2964	2740140	7773	7773
TDE2713	NC_002967	complement(2769647..2770414)	2014	198.37	252.18	768	2740932	2014	2014
TDE2258	NC_002967	complement(2295424..2296491)	2797	198.1	251.85	1068	2740008	2797	2797
TDE2605	NC_002967	2645958..2646500	1422	198.09	251.84	543	2741309	1422	1422
TDE0847	NC_002967	871034..871402	964	197.62	251.23	369	2739624	964	964
TDE0606	NC_002967	complement(643329..644222)	2335	197.57	251.17	894	2739162	2335	2335
purD	NC_002967	complement(1301717..1303030)	3432	197.57	251.17	1314	2740560	3432	3432
TDE1945	NC_002967	complement(1961209..1961535)	851	196.86	250.26	327	2740185	851	851
deoC	NC_002967	505936..506586	1693	196.72	250.09	651	2740430	1693	1693
TDE0981	NC_002967	1005636..1006595	2492	196.36	249.63	960	2740553	2492	2492
TDE1189	NC_002967	complement(1216709..1218165)	3777	196.09	249.29	1457	2741150	3777	3777
TDE2734	NC_002967	2789211..2789921	1843	196.08	249.27	711	2740953	1843	1843
TDE0493	NC_002967	complement(548671..549432)	1973	195.86	248.99	762	2738978	1973	1973
TDE1948	NC_002967	complement(1963544..1964641)	2835	195.31	248.3	1098	2740188	2835	2835
TDE2079	NC_002967	complement(2107608..2109125)	3918	195.24	248.2	1518	2741206	3918	3918
TDE2614	NC_002967	complement(2656108..2657223)	2880	195.21	248.17	1116	2740788	2880	2880
TDE1312	NC_002967	1349228..1350775	3991	195.02	247.93	1548	2739570	3991	3991
accC	NC_002967	complement(630123..631442)	3401	194.9	247.77	1320	2741554	3401	3401
gpsA	NC_002967	complement(2117653..2118726)	2766	194.81	247.67	1074	2740329	2766	2766
rplE	NC_002967	811941..812492	1420	194.59	247.38	552	2740657	1420	1420
TDE2123	NC_002967	2156164..2156469	784	193.81	246.38	306	2739382	784	784
TDE1392	NC_002967	1432142..1432633	1259	193.57	246.08	492	2741259	1259	1259
TDE1495	NC_002967	complement(1539686..1540306)	1589	193.56	246.06	621	2739896	1589	1589
TDE2250	NC_002967	2288708..2289469	1949	193.48	245.97	762	2741355	1949	1949
TDE1887	NC_002967	complement(1908582..1909223)	1642	193.47	245.95	642	2739116	1642	1642
TDE1391	NC_002967	1431115..1432149	2639	192.87	245.2	1035	2741258	2639	2639
hprA	NC_002967	complement(1663845..1664813)	2469	192.74	245.03	969	2740857	2469	2469
TDE1883	NC_002967	complement(1905000..1905932)	2377	192.72	245	933	2739112	2377	2377
TDE1696	NC_002967	complement(1754110..1755591)	3767	192.27	244.44	1482	2740868	3767	3767
TDE0862	NC_002967	883332..884186	2170	191.98	244.07	855	2741373	2170	2170
TDE1656	NC_002967	complement(1705649..1707310)	4212	191.7	243.71	1662	2738997	4212	4212
TDE1958	NC_002967	complement(1972399..1973775)	3485	191.44	243.38	1377	2741521	3485	3485
TDE2174	NC_002967	complement(2203189..2204124)	2367	191.29	243.19	936	2740196	2367	2367
TDE1986	NC_002967	complement(2000373..2002283)	4832	191.27	243.16	1911	2740439	4832	4832
TDE2785	NC_002967	complement(2838691..2839272)	1470	191.06	242.89	582	2739174	1470	1470
TDE2716	NC_002967	2773335..2773991	1653	190.32	241.95	657	2740935	1653	1653
cmk	NC_002967	1118810..1119373	1417	190.05	241.61	564	2739099	1417	1417
rplF	NC_002967	813110..813649	1354	189.67	241.13	540	2740660	1354	1354
TDE1093	NC_002967	1127514..1128218	1766	189.48	240.89	705	2740223	1766	1766
TDE0961	NC_002967	983659..984072	1037	189.47	240.88	414	2740769	1037	1037
TDE2235	NC_002967	complement(2273440..2274678)	3101	189.32	240.68	1239	2741340	3101	3101
TDE2231	NC_002967	2269778..2270599	2057	189.29	240.65	822	2741336	2057	2057
TDE0796	NC_002967	820197..821006	2025	189.11	240.41	810	2740674	2025	2025
TDE2210	NC_002967	complement(2249484..2250791)	3268	188.99	240.27	1308	2739486	3268	3268
rplR	NC_002967	813660..814022	905	188.59	239.75	363	2740661	905	905
rfbB	NC_002967	1486387..1487475	2713	188.45	239.57	1089	2741404	2713	2713
TDE1648	NC_002967	complement(1696576..1696830)	635	188.37	239.47	255	2738989	635	635
TDE2325	NC_002967	2360092..2361237	2852	188.25	239.32	1146	2739420	2852	2852
TDE2414	NC_002967	complement(2441111..2441710)	1493	188.23	239.29	600	2739839	1493	1493
xseB	NC_002967	2092046..2092282	589	187.99	238.99	237	2741193	589	589
nrdD	NC_002967	1366008..1368134	5280	187.78	238.72	2127	2741065	5280	5280
TDE1904	NC_002967	complement(1923287..1923703)	1034	187.57	238.45	417	2740402	1034	1034
TDE2073	NC_002967	2099311..2100564	3108	187.48	238.34	1254	2741200	3108	3108
TDE2163	NC_002967	complement(2195623..2196303)	1687	187.39	238.22	681	2739149	1687	1687
TDE0336	NC_002967	complement(375283..376401)	2769	187.18	237.96	1119	2739335	2769	2769
TDE1879	NC_002967	complement(1900789..1902535)	4318	186.97	237.69	1747	2739108	4318	4318
nrdR	NC_002967	1365519..1365974	1126	186.79	237.46	456	2741064	1126	1126
ispG	NC_002967	complement(1299363..1300526)	2874	186.77	237.44	1164	2740558	2874	2874
TDE0453	NC_002967	complement(510233..510454)	548	186.72	237.38	222	2740750	548	548
TDE1812	NC_002967	complement(1847670..1847945)	681	186.64	237.28	276	2739242	681	681
TDE1257	NC_002967	1291018..1291830	2004	186.46	237.04	813	2741433	2004	2004
TDE1532	NC_002967	1576659..1577228	1403	186.19	236.7	570	2740894	1403	1403
TDE1171	NC_002967	1200315..1201118	1978	186.1	236.59	804	2740068	1978	1978
TDE1530	NC_002967	complement(1575186..1575962)	1909	185.85	236.27	777	2740892	1909	1909
TDE1008	NC_002967	1032246..1032866	1525	185.76	236.15	621	2740988	1525	1525
megL	NC_002967	complement(2237340..2238545)	2959	185.6	235.95	1206	2739476	2959	2959
TDE1614	NC_002967	complement(1662385..1663377)	2436	185.57	235.91	993	2740855	2436	2436
TDE0982	NC_002967	1006617..1008392	4342	184.94	235.11	1776	2740554	4342	4342
accB	NC_002967	complement(631453..632028)	1406	184.64	234.74	576	2741555	1406	1406
selD	NC_002967	complement(2487286..2488350)	2598	184.53	234.59	1065	2739646	2598	2598
TDE1390	NC_002967	1429832..1431118	3135	184.26	234.25	1287	2741257	3135	3135
TDE1799	NC_002967	complement(1836779..1837354)	1403	184.25	234.24	576	2739229	1403	1403
TDE0877	NC_002967	898729..899679	2312	183.9	233.79	951	2740924	2312	2312
TDE2276	NC_002967	complement(2312035..2312766)	1777	183.63	233.45	732	2740026	1777	1777
TDE1264	NC_002967	complement(1298242..1299366)	2730	183.56	233.36	1125	2740557	2730	2730
TDE2219	NC_002967	complement(2259051..2260736)	4089	183.46	233.23	1686	2739495	4089	4089
TDE2498	NC_002967	complement(2522284..2523051)	1860	183.2	232.9	768	2741471	1860	1860
TDE0040	NC_002967	complement(45866..47518)	4002	183.14	232.82	1653	2741655	4002	4002
TDE1840	NC_002967	complement(1871414..1871671)	623	182.66	232.21	258	2740502	97	623
TDE0943	NC_002967	966123..966332	505	181.9	231.25	210	2740976	505	505
TDE0732	NC_002967	complement(771498..772820)	3170	181.25	230.42	1323	2740096	3170	3170
TDE1726	NC_002967	1779686..1780828	2733	180.87	229.94	1143	2739184	2733	2733
rpiA	NC_002967	1692017..1692736	1719	180.6	229.59	720	2739750	1719	1719
TDE0726	NC_002967	764784..766871	4983	180.52	229.5	2088	2740090	4983	4983
TDE0194	NC_002967	complement(230829..231971)	2725	180.34	229.26	1143	2741613	2725	2725
TDE0798	NC_002967	complement(821319..822647)	3161	179.92	228.73	1329	2740676	3161	3161
TDE1844	NC_002967	complement(1873287..1874294)	2390	179.35	228.01	1008	2740506	2390	2390
TDE0942	NC_002967	964272..965999	4095	179.26	227.89	1728	2740975	4095	4095
TDE0197	NC_002967	232905..233285	901	178.88	227.41	381	2739013	901	901
TDE1295	NC_002967	complement(1332424..1333377)	2256	178.88	227.41	954	2741049	2256	2256
TDE1738	NC_002967	1790676..1791587	2155	178.74	227.23	912	2739196	2155	2155
TDE2782	NC_002967	complement(2832576..2834366)	4232	178.74	227.23	1791	2739171	4232	4232
TDE1947	NC_002967	complement(1962607..1963539)	2195	177.96	226.24	933	2740187	2195	2195
cysS	NC_002967	complement(109867..111345)	3474	177.68	225.88	1479	2741707	3474	3474
TDE2280	NC_002967	complement(2315382..2317448)	4841	177.16	225.22	2067	2740030	4841	4841
TDE0277	NC_002967	complement(308199..308594)	927	177.07	225.11	396	2741570	927	927
TDE0704	NC_002967	complement(738519..739436)	2147	176.91	224.91	918	2739826	2147	2147
TDE2104	NC_002967	complement(2128615..2131173)	5975	176.62	224.54	2559	2740343	5975	5975
nusA	NC_002967	complement(1140980..1142467)	3474	176.6	224.51	1488	2740237	3474	3474
TDE1852	NC_002967	complement(1881204..1881956)	1758	176.6	224.51	753	2740041	1758	1758
TDE2738	NC_002967	2792903..2794633	4037	176.41	224.27	1731	2740957	4037	4037
rpsE	NC_002967	814031..814552	1216	176.21	224.02	522	2740662	1216	1216
TDE1377	NC_002967	complement(1419173..1419922)	1746	176.1	223.87	750	2741138	1746	1746
TDE1206	NC_002967	1238650..1239372	1682	175.98	223.72	723	2740100	1682	1682
TDE1255	NC_002967	complement(1289067..1289747)	1582	175.72	223.4	681	2741431	1582	1582
TDE0223	NC_002967	complement(255335..255994)	1533	175.7	223.37	660	2740777	1533	1533
TDE1877	NC_002967	complement(1897750..1898523)	1794	175.33	222.89	774	2739106	1794	1794
TDE2340	NC_002967	complement(2377583..2377945)	841	175.25	222.8	363	2739435	841	841
TDE2213	NC_002967	2252940..2253197	597	175.04	222.52	258	2739489	597	597
TDE1590	NC_002967	1637656..1638681	2373	174.95	222.42	1026	2739787	2373	2373
TDE0708	NC_002967	744040..744555	1192	174.74	222.15	516	2740615	1192	1192
cinA	NC_002967	complement(1762265..1762843)	1337	174.67	222.06	579	2740878	1337	1337
TDE2294	NC_002967	complement(2332699..2333400)	1620	174.56	221.92	702	2740259	1620	1620
purH	NC_002967	complement(1915994..1917595)	3694	174.42	221.74	1602	2739125	3694	3694
TDE1454	NC_002967	1501578..1502942	3145	174.29	221.57	1365	2741417	3145	3145
TDE1796	NC_002967	complement(1834856..1835605)	1727	174.18	221.44	750	2739226	254	1727
TDE2253	NC_002967	2291143..2291559	960	174.14	221.39	417	2741358	960	960
TDE0004	NC_002967	4383..5057	1551	173.81	220.97	675	2741618	1551	1551
TDE2672	NC_002967	2710350..2711690	3080	173.74	220.87	1341	2741117	3080	3080
thyX	NC_002967	342956..343756	1838	173.57	220.66	801	2740510	1838	1838
TDE1282	NC_002967	1316941..1317531	1355	173.43	220.48	591	2740575	1355	1355
TDE1401	NC_002967	1442505..1443128	1430	173.35	220.38	624	2741268	1430	1430
TDE1393	NC_002967	1432634..1433227	1357	172.81	219.69	594	2741260	1357	1357
TDE2401	NC_002967	2426646..2427782	2596	172.71	219.56	1137	2740703	2596	2596
TDE1739	NC_002967	1791653..1792717	2429	172.52	219.33	1065	2739197	2429	2429
TDE0691	NC_002967	728202..729788	3611	172.12	218.81	1587	2740250	3611	3611
TDE2045	NC_002967	complement(2074703..2075023)	730	172.02	218.69	321	2740639	730	730
TDE0319	NC_002967	351600..352607	2290	171.85	218.47	1008	2739326	2290	2290
murG	NC_002967	complement(1987825..1989000)	2671	171.81	218.42	1176	2741537	2671	2671
TDE2661	NC_002967	complement(2697614..2697862)	565	171.64	218.21	249	2741106	565	565
TDE1092	NC_002967	complement(1123896..1127255)	7618	171.5	218.03	3360	2740222	7618	7618
TDE0314	NC_002967	346217..346969	1707	171.48	218	753	2740513	1707	1707
nqrD	NC_002967	complement(854957..855616)	1496	171.46	217.97	660	2739519	1496	1496
TDE1521	NC_002967	1567351..1567914	1270	170.33	216.54	564	2739727	1270	1270
TDE0488	NC_002967	544600..545205	1362	170.01	216.13	606	2741393	1362	1362
TDE1272	NC_002967	complement(1306080..1307066)	2217	169.91	216.01	987	2740565	2217	2217
TDE0268	NC_002967	complement(299309..300139)	1861	169.4	215.36	831	2741252	1861	1861
tdeIR	NC_002967	complement(1303110..1303880)	1726	169.34	215.28	771	2740561	1726	1726
ldh	NC_002967	complement(395141..396088)	2120	169.16	215.05	948	2740158	2120	2120
sufC	NC_002967	703693..704433	1657	169.15	215.04	741	2739214	1657	1657
rplC	NC_002967	806495..807121	1402	169.14	215.03	627	2740307	1402	1402
TDE1941	NC_002967	complement(1956595..1959375)	6216	169.08	214.95	2781	2740181	6216	6216
TDE1398	NC_002967	1437332..1439518	4888	169.07	214.93	2187	2741265	4888	4888
recR	NC_002967	1592280..1592867	1314	169.04	214.9	588	2740911	1314	1314
TDE0737	NC_002967	complement(775498..775764)	596	168.85	214.66	267	2740291	596	596
TDE0698	NC_002967	complement(734712..735125)	924	168.83	214.63	414	2739820	924	924
flgG	NC_002967	1031401..1032195	1774	168.79	214.59	795	2740987	1774	1774
TDE0975	NC_002967	999061..999939	1960	168.67	214.43	879	2740547	1960	1960
TDE0825	NC_002967	846102..847700	3565	168.65	214.4	1599	2739509	3565	3565
recF	NC_002967	complement(262889..263971)	2412	168.47	214.17	1083	2739082	2412	2412
TDE1073	NC_002967	1103655..1104695	2313	168.07	213.67	1041	2740834	2313	2313
glpK	NC_002967	complement(1933367..1934857)	3304	167.62	213.1	1491	2740414	3304	3304
TDE0112	NC_002967	132184..132744	1243	167.6	213.07	561	2741727	1243	1243
TDE0989	NC_002967	1017272..1017508	524	167.25	212.62	237	2739066	524	524
TDE1012	NC_002967	1041533..1043986	5411	166.79	212.04	2454	2740992	5411	5411
mraY	NC_002967	complement(2287588..2288646)	2333	166.64	211.85	1059	2741354	2333	2333
TDE0185	NC_002967	220638..222395	3864	166.26	211.37	1758	2741032	3864	3864
lipA	NC_002967	1622043..1622915	1918	166.19	211.28	873	2739325	1918	1918
TDE0728	NC_002967	767346..768191	1858	166.13	211.2	846	2740092	1858	1858
TDE1411	NC_002967	complement(1453253..1453492)	527	166.1	211.16	240	2739688	527	527
TDE2761	NC_002967	complement(2815968..2816627)	1447	165.84	210.83	660	2740728	1447	1447
TDE0016	NC_002967	20597..21922	2907	165.83	210.82	1326	2741631	2907	2907
TDE2578	NC_002967	complement(2602990..2603244)	559	165.82	210.81	255	2741282	559	559
dnaJ	NC_002967	662727..663908	2588	165.62	210.55	1182	2739354	2588	2588
TDE0498	NC_002967	complement(552016..552333)	696	165.56	210.47	318	2738983	696	696
TDE1305	NC_002967	1340240..1340458	479	165.45	210.33	219	2739563	479	479
maf	NC_002967	complement(2384698..2385309)	1334	164.88	209.61	612	2739957	1334	1334
TDE1307	NC_002967	1341094..1342581	3240	164.71	209.39	1488	2739565	3240	3240
TDE0070	NC_002967	77853..78680	1802	164.63	209.29	828	2741685	1802	1802
mutS	NC_002967	2641616..2644291	5822	164.57	209.22	2676	2741307	5822	5822
TDE0465	NC_002967	complement(518358..518735)	822	164.49	209.12	378	2739219	822	822
TDE2044	NC_002967	complement(2073138..2074706)	3405	164.16	208.69	1569	2740638	3405	3405
TDE1468	NC_002967	complement(1516770..1517426)	1425	164.07	208.58	657	2741583	1425	1425
TDE2554	NC_002967	2580885..2581763	1906	164.02	208.52	879	2739919	1906	1906
TDE2699	NC_002967	2742856..2744523	3612	163.8	208.24	1668	2739286	3612	3612
TDE0334	NC_002967	complement(373386..374138)	1626	163.34	207.66	753	2741550	1626	1626
TDE0139	NC_002967	complement(160211..162673)	5309	163.05	207.28	2463	2739343	5309	5309
flgE	NC_002967	complement(2821209..2822600)	2999	162.97	207.18	1392	2740735	2999	2999
ftsY	NC_002967	complement(2072270..2073148)	1893	162.9	207.1	879	2740637	1893	1893
TDE1996	NC_002967	2014383..2014943	1208	162.88	207.07	561	2740449	1208	1208
TDE1926	NC_002967	1942635..1943723	2344	162.82	206.99	1089	2740166	2344	2344
TDE2682	NC_002967	complement(2721478..2723448)	4239	162.69	206.82	1971	2739269	4239	4239
TDE2202	NC_002967	2238774..2239664	1914	162.49	206.58	891	2739478	1914	1914
TDE2178	NC_002967	complement(2206773..2208848)	4451	162.18	206.18	2076	2740200	4451	4451
TDE0234	NC_002967	267193..269004	3881	162.02	205.97	1812	2739829	3881	3881
TDE0429	NC_002967	complement(485295..485513)	469	161.99	205.94	219	2739593	469	469
TDE0183	NC_002967	complement(216873..218681)	3870	161.82	205.73	1809	2741608	3870	3870
TDE1917	NC_002967	complement(1934854..1937484)	5628	161.81	205.71	2631	2740415	5628	5628
TDE2406	NC_002967	complement(2432137..2433603)	3137	161.75	205.64	1467	2740708	3137	3137
TDE1283	NC_002967	1317543..1318853	2803	161.73	205.61	1311	2740576	2803	2803
TDE2171	NC_002967	complement(2201867..2202631)	1635	161.67	205.53	765	2740193	1635	1635
TDE1115	NC_002967	complement(1149128..1149436)	660	161.57	205.4	309	2739531	660	660
TDE2116	NC_002967	complement(2144868..2147798)	6260	161.56	205.39	2931	2739375	6260	6260
TDE0120	NC_002967	137788..138987	2562	161.5	205.31	1200	2741735	2562	2562
ssb	NC_002967	complement(1729773..1730279)	1081	161.28	205.04	507	2740132	1081	1081
TDE0418	NC_002967	469742..470953	2580	161.02	204.71	1212	2739059	2580	2580
TDE1227	NC_002967	1260653..1261987	2841	160.98	204.65	1335	2741169	2841	2841
arcA	NC_002967	508793..510025	2611	160.18	203.64	1233	2740748	2611	2611
TDE2469	NC_002967	complement(2491326..2492639)	2776	159.81	203.16	1314	2739654	2776	2776
hsdR-2	NC_002967	complement(2802228..2805032)	5924	159.76	203.1	2805	2740714	5924	5924
purN	NC_002967	complement(1917615..1918199)	1235	159.69	203.02	585	2739126	1235	1235
TDE2336	NC_002967	complement(2372015..2373286)	2684	159.61	202.91	1272	2739431	2684	2684
fmt	NC_002967	complement(1694668..1695636)	2044	159.56	202.85	969	2739753	2044	2044
TDE0060	NC_002967	complement(67617..67928)	658	159.53	202.81	312	2741675	658	658
TDE0195	NC_002967	complement(232032..232601)	1202	159.52	202.79	570	2741614	1202	1202
purM	NC_002967	complement(1300578..1301678)	2321	159.46	202.72	1101	2740559	2321	2321
gdhA	NC_002967	complement(1024132..1025373)	2609	158.9	202.01	1242	2739074	2609	2609
pdp	NC_002967	complement(2226410..2227741)	2794	158.67	201.72	1332	2740213	2794	2794
TDE1014	NC_002967	complement(1044537..1045634)	2303	158.66	201.7	1098	2740994	2030	2303
TDE2501	NC_002967	2524913..2525887	2044	158.58	201.6	975	2741474	2044	2044
TDE0962	NC_002967	984123..986033	4005	158.53	201.54	1911	2740770	4005	4005
TDE1297	NC_002967	complement(1333967..1334872)	1894	158.13	201.03	906	2741051	1894	1894
TDE1839	NC_002967	complement(1870481..1871311)	1737	158.11	201.01	831	2740501	1737	1737
TDE0096	NC_002967	112863..114197	2790	158.09	200.97	1335	2741711	2790	2790
TDE0174	NC_002967	206674..208110	3001	157.97	200.83	1437	2739347	3001	3001
TDE1891	NC_002967	1911346..1912110	1597	157.91	200.75	765	2739120	1597	1597
TDE0423	NC_002967	476741..478006	2642	157.86	200.69	1266	2739587	2642	2642
TDE0580	NC_002967	615478..616776	2710	157.81	200.62	1299	2741016	2710	2710
TDE1551	NC_002967	complement(1594628..1595623)	2076	157.67	200.44	996	2740913	2076	2076
TDE0541	NC_002967	582373..582696	675	157.59	200.34	324	2740529	675	675
pgsA	NC_002967	complement(2598235..2598828)	1237	157.53	200.26	594	2739937	1237	1237
gatB	NC_002967	complement(606342..607823)	3086	157.51	200.25	1482	2741011	3086	3086
TDE1376	NC_002967	1418726..1419139	862	157.5	200.23	414	2741137	862	862
TDE2279	NC_002967	2313871..2315361	3102	157.38	200.07	1491	2740029	3102	3102
TDE1207	NC_002967	1239376..1240308	1939	157.21	199.85	933	2740101	1939	1939
TDE1788	NC_002967	complement(1826718..1827005)	598	157.07	199.68	288	2741232	598	598
TDE1389	NC_002967	1428378..1429835	3026	156.99	199.59	1458	2741256	3026	3026
TDE2432	NC_002967	2461554..2462624	2222	156.94	199.51	1071	2739857	2222	2222
TDE1543	NC_002967	1586208..1587230	2121	156.83	199.38	1023	2740905	2121	2121
TDE1876	NC_002967	complement(1897029..1897769)	1533	156.49	198.95	741	2739105	1533	1533
TDE1709	NC_002967	complement(1764909..1765229)	664	156.47	198.92	321	2740881	664	664
TDE0373	NC_002967	complement(426241..427812)	3246	156.2	198.57	1572	2740125	3246	3246
TDE1462	NC_002967	1511745..1512299	1146	156.19	198.57	555	2741577	1146	1146
rplN	NC_002967	811249..811617	761	156	198.32	369	2740655	761	761
lolD	NC_002967	complement(2069631..2070311)	1404	155.95	198.26	681	2740634	1404	1404
TDE1086	NC_002967	1117926..1118792	1787	155.91	198.21	867	2739098	1787	1787
TDE1798	NC_002967	complement(1836551..1836766)	445	155.84	198.12	216	2739228	445	445
TDE1912	NC_002967	1929316..1929948	1303	155.71	197.95	633	2740410	1303	1303
rplD	NC_002967	807136..807771	1309	155.69	197.92	636	2740308	1309	1309
TDE2298	NC_002967	complement(2337203..2338357)	2377	155.68	197.91	1155	2740263	2377	2377
TDE2616	NC_002967	complement(2657770..2658429)	1356	155.41	197.58	660	2740790	1356	1356
TDE0644	NC_002967	complement(679929..680666)	1515	155.28	197.41	738	2740475	1515	1515
TDE0799	NC_002967	822749..823528	1598	154.97	197.02	780	2740677	1598	1598
TDE1983	NC_002967	complement(1993466..1996429)	6071	154.94	196.97	2964	2740436	6071	6071
TDE2702	NC_002967	complement(2745922..2747664)	3566	154.76	196.74	1743	2739289	3566	3566
TDE1394	NC_002967	1433224..1433763	1103	154.51	196.43	540	2741261	1103	1103
TDE0990	NC_002967	1017538..1017888	716	154.3	196.17	351	2739067	716	716
TDE1828	NC_002967	complement(1861024..1861842)	1670	154.24	196.09	819	2740490	737	1670
TDE0425	NC_002967	479840..482005	4415	154.19	196.02	2166	2739589	4415	4415
TDE0712	NC_002967	complement(746271..747053)	1593	153.9	195.65	783	2740619	1593	1593
TDE0687	NC_002967	723814..724293	976	153.81	195.54	480	2740246	976	976
TDE0307	NC_002967	338795..339700	1839	153.54	195.2	906	2741028	1839	1839
TDE1537	NC_002967	complement(1580562..1581614)	2137	153.51	195.16	1053	2740899	2137	2137
TDE1478	NC_002967	complement(1523565..1524107)	1101	153.38	194.99	543	2741593	1101	1101
lon	NC_002967	708078..710453	4808	153.07	194.6	2376	2739663	4808	4808
pyrE	NC_002967	1027793..1028497	1426	153	194.51	705	2739078	1426	1426
TDE2049	NC_002967	2078005..2079597	3222	153	194.5	1593	2740643	3222	3222
TDE1299	NC_002967	complement(1335507..1336703)	2417	152.74	194.18	1197	2741053	2417	2417
TDE2181	NC_002967	complement(2212085..2213125)	2102	152.74	194.18	1041	2740203	2102	2102
trkH	NC_002967	105487..106929	2912	152.65	194.06	1443	2741703	2912	2912
fabG	NC_002967	complement(637448..638191)	1501	152.61	194.01	744	2741561	1501	1501
TDE2741	NC_002967	2796003..2796782	1573	152.55	193.93	780	2740960	1573	1573
rpoB	NC_002967	complement(2449349..2452852)	7061	152.43	193.78	3504	2739846	7061	7061
TDE1194	NC_002967	1225113..1227683	5177	152.32	193.64	2571	2741155	5177	5177
TDE2520	NC_002967	complement(2546608..2547888)	2576	152.11	193.38	1281	2739032	2406	2576
TDE1628	NC_002967	complement(1676569..1676946)	758	151.69	192.84	378	2739737	758	758
TDE0747	NC_002967	complement(782186..783217)	2064	151.29	192.33	1032	2740301	2064	2064
TDE1034	NC_002967	1062594..1063526	1858	150.64	191.51	933	2741512	1858	1858
TDE1886	NC_002967	complement(1907172..1908578)	2802	150.64	191.51	1407	2739115	2802	2802
TDE1746	NC_002967	complement(1799564..1800805)	2471	150.5	191.32	1242	2740591	2471	2471
TDE1964	NC_002967	complement(1977221..1978870)	3282	150.46	191.28	1650	2741527	3282	3282
secA	NC_002967	complement(1918212..1920980)	5503	150.33	191.11	2769	2739127	5503	5503
uppS	NC_002967	complement(2381352..2382035)	1358	150.18	190.92	684	2739439	1358	1358
TDE1976	NC_002967	1989255..1990118	1713	149.97	190.66	864	2741539	1713	1713
TDE2118	NC_002967	complement(2149244..2151355)	4183	149.82	190.46	2112	2739377	4183	4183
TDE2437	NC_002967	complement(2467508..2468047)	1069	149.75	190.37	540	2739862	1069	1069
TDE2561	NC_002967	2588354..2589037	1353	149.63	190.22	684	2739926	1353	1353
TDE0722	NC_002967	758659..759924	2499	149.32	189.82	1266	2740086	2499	2499
TDE2499	NC_002967	complement(2523281..2524042)	1504	149.3	189.81	762	2741472	1504	1504
TDE1787	NC_002967	complement(1826468..1826725)	508	148.94	189.35	258	2741231	508	508
TDE0428	NC_002967	complement(484543..485283)	1457	148.74	189.09	741	2739592	1457	1457
TDE1079	NC_002967	1111260..1111865	1191	148.67	189	606	2739091	1191	1191
prcA	NC_002967	800109..802028	3772	148.61	188.92	1920	2739880	3772	3772
TDE2502	NC_002967	2525874..2527904	3984	148.38	188.64	2031	2741475	3984	3984
cbiK	NC_002967	2693205..2693960	1483	148.39	188.64	756	2741101	1483	1483
dxs	NC_002967	complement(1926966..1928927)	3840	148.05	188.21	1962	2740408	3840	3840
TDE0887	NC_002967	complement(904423..904842)	821	147.87	187.98	420	2739761	821	821
TDE2563	NC_002967	2589934..2590128	381	147.8	187.89	195	2739928	381	381
TDE0634	NC_002967	complement(668715..669659)	1843	147.53	187.55	945	2739359	1843	1843
atpD	NC_002967	complement(1733013..1733627)	1198	147.35	187.33	615	2740136	1198	1198
TDE1496	NC_002967	1540425..1543367	5729	147.25	187.2	2943	2739897	5729	5729
aspA	NC_002967	complement(2011007..2012398)	2699	146.67	186.46	1392	2740446	2699	2699
mtnK	NC_002967	725830..727032	2332	146.63	186.41	1203	2740248	2332	2332
TDE2243	NC_002967	complement(2282304..2283044)	1436	146.59	186.36	741	2741348	1436	1436
gltX	NC_002967	237108..238628	2947	146.56	186.32	1521	2739810	2947	2947
TDE1075	NC_002967	1106102..1107079	1884	145.72	185.25	978	2739087	1884	1884
TDE0999	NC_002967	1026010..1026846	1612	145.68	185.21	837	2739076	1612	1612
TDE1131	NC_002967	1163322..1163591	520	145.68	185.21	270	2739990	520	520
TDE1195	NC_002967	complement(1227724..1229781)	3952	145.26	184.67	2058	2741156	3952	3952
TDE0162	NC_002967	188038..192942	9416	145.21	184.61	4905	2739595	9416	9416
fliH	NC_002967	1249651..1250577	1779	145.17	184.55	927	2740111	1779	1779
TDE2139	NC_002967	2172172..2172957	1506	144.94	184.26	786	2739398	1506	1506
TDE0952	NC_002967	975462..977006	2949	144.38	183.55	1545	2740760	2949	2949
TDE1951	NC_002967	complement(1967493..1968419)	1767	144.19	183.3	927	2740191	1767	1767
TDE0858	NC_002967	879658..880230	1091	144.03	183.1	573	2741369	1091	1091
TDE1363	NC_002967	complement(1404216..1404725)	970	143.87	182.9	510	2739464	970	970
pgk	NC_002967	complement(1769593..1770852)	2395	143.78	182.79	1260	2740887	2395	2395
TDE2193	NC_002967	complement(2229353..2229850)	945	143.54	182.48	498	2740215	945	945
TDE0009	NC_002967	complement(13814..14635)	1559	143.47	182.39	822	2741624	1559	1559
sufD	NC_002967	705899..707026	2138	143.37	182.27	1128	2739661	2138	2138
TDE1687	NC_002967	complement(1741850..1744132)	4322	143.2	182.05	2283	2740142	4322	4322
prtP	NC_002967	802042..804209	4102	143.12	181.95	2168	2739881	4102	4102
TDE0111	NC_002967	131755..132174	794	143	181.8	420	2741726	794	794
TDE2471	NC_002967	complement(2493954..2495036)	2046	142.91	181.67	1083	2739656	2046	2046
TDE0640	NC_002967	complement(674621..676855)	4213	142.59	181.27	2235	2739365	4213	4213
TDE0727	NC_002967	766861..767340	904	142.46	181.11	480	2740091	904	904
TDE2023	NC_002967	complement(2049595..2050704)	2089	142.36	180.98	1110	2740370	2089	2089
TDE0994	NC_002967	1020678..1022507	3435	141.99	180.51	1830	2739071	3435	3435
TDE1244	NC_002967	1275963..1277939	3710	141.95	180.46	1977	2741420	3710	3710
TDE0932	NC_002967	complement(955224..958034)	5270	141.82	180.29	2811	2740397	5270	5270
TDE0146	NC_002967	complement(167525..168727)	2252	141.6	180.02	1203	2739301	2252	2252
TDE1875	NC_002967	complement(1895896..1896996)	2059	141.46	179.84	1101	2739104	2059	2059
TDE0662	NC_002967	complement(697662..697925)	493	141.26	179.58	264	2739210	493	493
TDE1220	NC_002967	1252490..1254922	4543	141.25	179.56	2433	2740114	4543	4543
rplW	NC_002967	807774..808058	532	141.2	179.51	285	2740309	532	532
TDE1745	NC_002967	complement(1799205..1799564)	672	141.2	179.51	360	2740590	672	672
TDE1453	NC_002967	1499252..1501576	4334	141.01	179.26	2325	2741416	4334	4334
TDE2443	NC_002967	complement(2473325..2473549)	419	140.87	179.08	225	2739628	419	419
gcp	NC_002967	2529141..2530157	1893	140.8	179	1017	2741477	1893	1893
TDE2368	NC_002967	2401870..2402331	859	140.64	178.8	462	2739977	859	859
TDE1342	NC_002967	1378582..1380621	3788	140.46	178.57	2040	2741076	3788	3788
TDE0321	NC_002967	complement(353865..355184)	2450	140.4	178.49	1320	2739328	2450	2450
TDE1293	NC_002967	complement(1330711..1332093)	2567	140.4	178.49	1383	2741047	2567	2567
TDE1202	NC_002967	1234323..1235180	1590	140.18	178.21	858	2741163	1590	1590
TDE0844	NC_002967	865026..867833	5203	140.16	178.19	2808	2739621	5203	5203
rpsQ	NC_002967	810958..811230	505	139.93	177.89	273	2740654	505	505
TDE1467	NC_002967	complement(1515581..1516741)	2146	139.82	177.75	1161	2741582	2146	2146
TDE2264	NC_002967	complement(2300333..2302123)	3309	139.76	177.67	1791	2740014	3309	3309
TDE2006	NC_002967	2024561..2026930	4376	139.67	177.56	2370	2740353	4376	4376
TDE2074	NC_002967	2100554..2101597	1927	139.62	177.5	1044	2741201	1927	1927
TDE1021	NC_002967	complement(1052680..1053654)	1799	139.57	177.44	975	2741500	1799	1799
rho	NC_002967	1551807..1553453	3039	139.58	177.44	1647	2739904	3039	3039
recN	NC_002967	complement(1337521..1339206)	3106	139.35	177.16	1686	2741055	3106	3106
TDE2681	NC_002967	complement(2721159..2721497)	624	139.24	177.01	339	2739268	624	624
TDE1403	NC_002967	complement(1444590..1446593)	3687	139.17	176.93	2004	2741270	3687	3687
TDE0063	NC_002967	69854..71389	2824	139.07	176.8	1536	2741678	2824	2824
TDE2115	NC_002967	complement(2140270..2144850)	8415	138.95	176.65	4581	2739374	8415	8415
TDE0481	NC_002967	complement(538287..538628)	628	138.9	176.58	342	2741386	628	628
TDE1455	NC_002967	1503005..1503271	490	138.82	176.48	267	2741418	490	490
TDE1939	NC_002967	1954767..1955495	1337	138.73	176.37	729	2740179	1337	1337
TDE2641	NC_002967	2681142..2682128	1807	138.49	176.06	987	2740815	1807	1807
TDE2637	NC_002967	complement(2676882..2677406)	961	138.46	176.03	525	2740811	961	961
TDE0840	NC_002967	complement(859509..860984)	2697	138.22	175.72	1476	2739617	2697	2697
rodA	NC_002967	1393690..1394991	2379	138.22	175.71	1302	2739454	2379	2379
TDE1919	NC_002967	complement(1938409..1939980)	2872	138.2	175.69	1572	2740417	2872	2872
rplO	NC_002967	814742..815194	827	138.1	175.56	453	2740664	827	827
accD	NC_002967	complement(629155..629946)	1442	137.72	175.09	792	2741553	1442	1442
TDE1732	NC_002967	1787170..1788006	1523	137.64	174.98	837	2739190	1523	1523
gatA	NC_002967	complement(607816..609273)	2650	137.49	174.79	1458	2741012	2650	2650
topA	NC_002967	1240327..1242492	3929	137.21	174.44	2166	2740102	3929	3929
nqrC	NC_002967	complement(855617..856186)	1033	137.09	174.28	570	2739613	1033	1033
TDE2739	NC_002967	2794813..2795229	755	136.96	174.11	417	2740958	755	755
TDE2491	NC_002967	complement(2514795..2515589)	1435	136.54	173.58	795	2741464	1435	1435
TDE0806	NC_002967	complement(828430..828978)	990	136.41	173.41	549	2739548	990	990
TDE0302	NC_002967	333363..333641	503	136.38	173.37	279	2740289	503	503
TDE1013	NC_002967	complement(1044067..1044480)	746	136.3	173.28	414	2740993	746	746
TDE2503	NC_002967	2527967..2529139	2113	136.26	173.23	1173	2741476	2113	2113
TDE2609	NC_002967	2650561..2651964	2526	136.09	173.01	1404	2740783	2526	2526
TDE0275	NC_002967	306773..307438	1197	135.95	172.84	666	2741568	1197	1197
TDE2542	NC_002967	complement(2569531..2570916)	2488	135.79	172.63	1386	2739907	2488	2488
TDE0169	NC_002967	complement(197224..198882)	2974	135.6	172.39	1659	2739521	2974	2974
TDE2149	NC_002967	complement(2186055..2187383)	2382	135.58	172.36	1329	2739135	2382	2382
hutU	NC_002967	2646587..2648611	3628	135.52	172.29	2025	2741310	3628	3628
TDE2586	NC_002967	complement(2620341..2622179)	3291	135.37	172.09	1839	2741290	3291	3291
TDE0484	NC_002967	complement(539786..541906)	3782	134.88	171.47	2121	2741389	3782	3782
TDE0363	NC_002967	complement(409626..410069)	791	134.76	171.32	444	2741083	791	791
TDE2698	NC_002967	2741192..2742835	2927	134.68	171.21	1644	2739285	2927	2927
TDE2284	NC_002967	complement(2321015..2321986)	1729	134.56	171.06	972	2740034	1729	1729
TDE0163	NC_002967	complement(193036..193473)	779	134.54	171.03	438	2739596	779	779
TDE1805	NC_002967	complement(1842125..1842946)	1461	134.45	170.92	822	2739235	1461	1461
TDE1695	NC_002967	complement(1749588..1754090)	8002	134.42	170.89	4503	2740867	8002	8002
TDE0938	NC_002967	complement(961053..962264)	2152	134.31	170.75	1212	2740971	2152	2152
TDE2026	NC_002967	complement(2051582..2052592)	1792	134.08	170.45	1011	2740373	1792	1792
TDE2676	NC_002967	2714425..2715738	2327	133.96	170.3	1314	2741121	2327	2327
TDE1691	NC_002967	complement(1747497..1748363)	1535	133.93	170.26	867	2740146	1535	1535
TDE2675	NC_002967	2713514..2714404	1577	133.88	170.2	891	2741120	1577	1577
TDE1559	NC_002967	1610863..1611471	1077	133.77	170.07	609	2739309	1077	1077
clpB	NC_002967	complement(2362138..2364717)	4552	133.46	169.67	2580	2739422	4552	4552
TDE2214	NC_002967	2253190..2253525	592	133.28	169.43	336	2739490	592	592
TDE1578	NC_002967	1625510..1626169	1161	133.06	169.16	660	2739775	1161	1161
TDE2092	NC_002967	2119703..2120542	1476	132.92	168.98	840	2740331	1476	1476
TDE1640	NC_002967	1690536..1692017	2604	132.91	168.97	1482	2739749	2604	2604
rnhB	NC_002967	1591264..1591860	1047	132.66	168.65	597	2740909	1047	1047
TDE0252	NC_002967	286403..287221	1436	132.63	168.61	819	2739677	1436	1436
TDE0471	NC_002967	complement(526747..528378)	2860	132.56	168.52	1632	2740518	2860	2860
TDE2274	NC_002967	2310341..2311216	1535	132.55	168.51	876	2740024	1535	1535
TDE0442	NC_002967	complement(496779..497813)	1806	131.99	167.8	1035	2740424	1806	1806
TDE0987	NC_002967	1014181..1015137	1667	131.76	167.51	957	2739064	1667	1667
TDE2184	NC_002967	2216002..2218182	3793	131.55	167.24	2181	2740206	3793	3793
ftsZ	NC_002967	1236443..1237726	2230	131.37	167.02	1284	2741165	2230	2230
TDE2518	NC_002967	complement(2543965..2544795)	1443	131.35	166.99	831	2739030	1443	1443
TDE0620	NC_002967	652618..653433	1416	131.26	166.87	816	2740465	1416	1416
TDE1221	NC_002967	1254936..1256138	2087	131.23	166.83	1203	2740115	2087	2087
gcvP1	NC_002967	complement(1673609..1674913)	2263	131.17	166.76	1305	2739734	2263	2263
TDE1536	NC_002967	complement(1580034..1580558)	910	131.12	166.69	525	2740898	910	910
TDE2075	NC_002967	complement(2101594..2104608)	5208	130.66	166.11	3015	2741202	5208	5208
TDE2332	NC_002967	complement(2367628..2367864)	408	130.22	165.55	237	2739427	408	408
TDE0262	NC_002967	complement(295317..296390)	1848	130.16	165.47	1074	2739687	1848	1848
TDE0604	NC_002967	complement(641921..642721)	1377	130.04	165.32	801	2739160	1377	1377
TDE0736	NC_002967	complement(775090..775320)	397	130	165.27	231	2740290	397	397
TDE0846	NC_002967	868763..870925	3716	129.95	165.21	2163	2739623	3716	3716
TDE2036	NC_002967	complement(2064230..2066728)	4289	129.83	165.05	2499	2740630	4289	4289
TDE0426	NC_002967	482021..483172	1976	129.75	164.95	1152	2739590	1976	1976
TDE0947	NC_002967	complement(968804..970882)	3554	129.31	164.39	2079	2740980	3554	3554
atpB	NC_002967	complement(1733638..1734933)	2211	129.05	164.06	1296	2740137	2211	2211
TDE1851	NC_002967	complement(1879667..1881187)	2593	128.96	163.94	1521	2740040	2593	2593
TDE2024	NC_002967	complement(2050701..2051111)	700	128.83	163.78	411	2740371	700	700
TDE1611	NC_002967	1659841..1660494	1113	128.73	163.66	654	2740852	1113	1113
rpsR	NC_002967	complement(1729463..1729732)	459	128.59	163.48	270	2740131	459	459
TDE1229	NC_002967	1262553..1263140	999	128.52	163.38	588	2741171	999	999
lepA	NC_002967	complement(1912302..1914107)	3064	128.33	163.15	1806	2739122	3064	3064
TDE1826	NC_002967	complement(1858651..1859871)	2071	128.3	163.11	1221	2740488	2071	2071
TDE2629	NC_002967	2669469..2671022	2635	128.26	163.06	1554	2740803	2635	2635
fliP	NC_002967	complement(2815156..2815971)	1379	127.83	162.51	816	2740727	1379	1379
TDE1292	NC_002967	complement(1329404..1330711)	2209	127.75	162.41	1308	2741046	2209	2209
TDE1113	NC_002967	complement(1147819..1148340)	881	127.67	162.3	522	2739529	881	881
TDE1336	NC_002967	1372443..1373840	2355	127.43	161.99	1398	2741070	2355	2355
TDE0403	NC_002967	454573..455427	1439	127.31	161.85	855	2740149	1439	1439
TDE2285	NC_002967	complement(2321987..2323399)	2378	127.3	161.84	1413	2740035	2378	2378
TDE1961	NC_002967	complement(1974640..1975065)	716	127.14	161.63	426	2741524	716	716
TDE1508	NC_002967	1556116..1556511	664	126.84	161.25	396	2739714	664	664
TDE1795	NC_002967	complement(1833153..1834763)	2701	126.82	161.23	1611	2739225	2701	2701
TDE1922	NC_002967	complement(1941003..1941575)	959	126.6	160.95	573	2740420	959	959
TDE0289	NC_002967	complement(320161..320736)	964	126.6	160.94	576	2741380	964	964
folD	NC_002967	complement(17848..18729)	1475	126.5	160.82	882	2741628	1475	1475
htpG	NC_002967	complement(2503456..2505378)	3213	126.39	160.68	1923	2741453	3213	3213
TDE0303	NC_002967	333638..333919	471	126.34	160.62	282	2741024	471	471
TDE0467	NC_002967	complement(519096..520520)	2376	126.13	160.34	1425	2739221	2376	2376
TDE2719	NC_002967	2776185..2777075	1485	126.07	160.28	891	2740938	1485	1485
TDE1054	NC_002967	1080980..1083058	3456	125.75	159.86	2079	2741328	3456	3456
uvrA	NC_002967	1035367..1038231	4760	125.68	159.77	2865	2740990	4760	4760
TDE1500	NC_002967	complement(1546853..1548160)	2169	125.44	159.47	1308	2739901	2169	2169
TDE0105	NC_002967	complement(124822..125544)	1196	125.13	159.08	723	2741720	1196	1196
TDE1612	NC_002967	1660689..1661750	1756	125.08	159.01	1062	2740853	1756	1756
TDE1373	NC_002967	complement(1417269..1417931)	1094	124.82	158.68	663	2741134	1094	1094
TDE0874	NC_002967	897079..897594	851	124.75	158.6	516	2740921	851	851
TDE0121	NC_002967	139010..140575	2581	124.67	158.49	1566	2741736	2581	2581
mreC	NC_002967	1390467..1391330	1423	124.58	158.38	864	2739451	1423	1423
TDE1300	NC_002967	complement(1336700..1337509)	1329	124.11	157.78	810	2741054	1329	1329
TDE2571	NC_002967	complement(2598012..2598242)	379	124.11	157.78	231	2739936	379	379
TDE2536	NC_002967	2562460..2563401	1545	124.07	157.72	942	2739048	1545	1545
TDE1752	NC_002967	complement(1804412..1805488)	1765	123.97	157.6	1077	2740597	243	1765
TDE2434	NC_002967	complement(2463390..2465747)	3864	123.96	157.58	2358	2739859	3864	3864
TDE0198	NC_002967	233295..234284	1622	123.93	157.56	990	2739014	1622	1622
gyrB	NC_002967	1684..3600	3140	123.9	157.52	1917	2741616	3140	3140
TDE2016	NC_002967	complement(2037914..2038984)	1754	123.88	157.49	1071	2740363	1754	1754
TDE1725	NC_002967	complement(1778483..1779367)	1448	123.76	157.34	885	2739183	1448	1448
TDE0422	NC_002967	474826..476670	3008	123.33	156.78	1845	2739586	1325	3008
TDE2585	NC_002967	complement(2618066..2620393)	3792	123.21	156.64	2328	2741289	3792	3792
TDE2320	NC_002967	complement(2356400..2357041)	1040	122.54	155.78	642	2739415	1040	1040
TDE1344	NC_002967	1382532..1383410	1422	122.37	155.57	879	2741078	1422	1422
TDE1355	NC_002967	1395249..1395587	548	122.28	155.45	339	2739456	548	548
TDE1285	NC_002967	1321064..1322131	1720	121.82	154.87	1068	2741039	1720	1720
TDE1827	NC_002967	complement(1860033..1860920)	1430	121.81	154.86	888	2740489	721	1430
TDE0401	NC_002967	complement(451927..454320)	3853	121.74	154.77	2394	2739410	3853	3853
TDE1258	NC_002967	complement(1291878..1292273)	637	121.68	154.69	396	2741434	637	637
TDE2375	NC_002967	complement(2406434..2406751)	510	121.32	154.23	318	2739984	510	510
TDE0293	NC_002967	complement(322108..323511)	2249	121.17	154.04	1404	2741384	2249	2249
TDE0207	NC_002967	241742..243097	2166	120.83	153.61	1356	2739813	2166	2166
TDE2409	NC_002967	complement(2435575..2436096)	833	120.71	153.46	522	2740711	833	833
TDE2749	NC_002967	2805766..2806116	560	120.69	153.43	351	2740716	560	560
TDE1533	NC_002967	1577254..1578717	2328	120.29	152.92	1464	2740895	2328	2328
rplP	NC_002967	810305..810724	667	120.13	152.72	420	2740314	667	667
TDE1998	NC_002967	2015440..2017203	2801	120.11	152.7	1764	2740451	2801	2801
TDE0622	NC_002967	complement(654873..655808)	1485	120.01	152.57	936	2740467	1485	1485
TDE0700	NC_002967	complement(735421..736488)	1693	119.91	152.44	1068	2739822	1693	1693
TDE0193	NC_002967	complement(228703..230679)	3131	119.8	152.3	1977	2741612	3131	3131
TDE0499	NC_002967	complement(552607..553587)	1552	119.67	152.14	981	2738984	1552	1552
dnaE	NC_002967	complement(2839313..2842762)	5450	119.5	151.91	3450	2739175	5450	5450
citE	NC_002967	complement(1681659..1682528)	1374	119.46	151.87	870	2739741	1374	1374
ddl	NC_002967	2414439..2415545	1748	119.44	151.85	1107	2740687	1748	1748
TDE2564	NC_002967	2590115..2590453	535	119.38	151.76	339	2739929	535	535
TDE0639	NC_002967	complement(673543..674484)	1484	119.17	151.5	942	2739364	1484	1484
TDE2146	NC_002967	2183200..2184114	1441	119.13	151.45	915	2739132	1441	1441
TDE1219	NC_002967	1252011..1252475	732	119.08	151.38	465	2740113	732	732
TDE0797	NC_002967	820999..821283	448	118.91	151.16	285	2740675	448	448
TDE2057	NC_002967	complement(2085248..2085433)	292	118.75	150.97	186	2740651	292	292
TDE2449	NC_002967	complement(2477550..2478956)	2208	118.71	150.91	1407	2739634	2208	2208
TDE0957	NC_002967	980392..981135	1167	118.65	150.84	744	2740765	1167	1167
TDE1849	NC_002967	complement(1877446..1878213)	1204	118.59	150.76	768	2740038	1204	1204
miaA	NC_002967	1492752..1493648	1406	118.57	150.73	897	2741410	1406	1406
aspS	NC_002967	1634173..1635945	2774	118.35	150.46	1773	2739784	2774	2774
TDE0707	NC_002967	741685..744000	3621	118.27	150.35	2316	2740614	3621	3621
TDE0719	NC_002967	753602..755755	3361	118.03	150.05	2154	2740626	3361	3361
TDE2450	NC_002967	2479045..2479947	1408	117.95	149.95	903	2739635	1408	1408
TDE1800	NC_002967	complement(1837517..1837774)	402	117.86	149.84	258	2739230	60	402
TDE0537	NC_002967	579164..580138	1519	117.85	149.82	975	2741756	1519	1519
rplB	NC_002967	808092..808922	1289	117.33	149.17	831	2740310	1289	1289
TDE0533	NC_002967	576050..576637	912	117.32	149.15	588	2741752	912	912
fabH	NC_002967	complement(639926..640861)	1451	117.26	149.08	936	2739158	1451	1451
TDE0308	NC_002967	339727..340776	1627	117.21	149.01	1050	2741029	1627	1627
TDE0312	NC_002967	343775..345499	2673	117.21	149.01	1725	2740511	2673	2673
TDE2053	NC_002967	2081779..2082213	672	116.86	148.56	435	2740647	672	672
TDE0804	NC_002967	complement(826962..828089)	1740	116.68	148.34	1128	2739546	1740	1740
dnaA	NC_002967	complement(166..1575)	2167	116.26	147.79	1410	2741619	2167	2167
nqrB	NC_002967	complement(856183..857199)	1562	116.18	147.7	1017	2739614	1562	1562
TDE2222	NC_002967	2263878..2264762	1359	116.16	147.67	885	2739498	1359	1359
pth	NC_002967	complement(679306..679917)	939	116.06	147.55	612	2740474	939	939
pheT	NC_002967	1944124..1945878	2687	115.81	147.23	1755	2740167	2687	2687
TDE2039	NC_002967	complement(2068288..2069634)	2062	115.8	147.21	1347	2740633	2062	2062
cobM	NC_002967	648127..648876	1148	115.79	147.2	750	2740459	1148	1148
TDE1497	NC_002967	1543348..1543764	638	115.73	147.13	417	2739898	638	638
TDE1458	NC_002967	complement(1506349..1507878)	2331	115.25	146.51	1530	2741573	2331	2331
TDE1881	NC_002967	1903140..1903691	841	115.25	146.51	552	2739110	841	841
TDE2192	NC_002967	2227901..2229319	2157	114.98	146.18	1419	2740214	2157	2157
TDE2560	NC_002967	2587451..2588299	1290	114.94	146.12	849	2739925	1290	1290
ruvB	NC_002967	complement(1930979..1932010)	1568	114.93	146.11	1032	2740412	1568	1568
TDE2532	NC_002967	2558586..2559017	656	114.87	146.03	432	2739044	656	656
purF	NC_002967	complement(2433734..2435197)	2223	114.86	146.02	1464	2740709	2223	2223
TDE2512	NC_002967	2537793..2539166	2085	114.79	145.93	1374	2739024	2085	2085
TDE1372	NC_002967	complement(1415323..1416987)	2526	114.76	145.89	1665	2741133	2526	2526
thiI	NC_002967	2595282..2596445	1765	114.7	145.82	1164	2739933	1765	1765
lysK	NC_002967	complement(2579137..2580723)	2406	114.68	145.79	1587	2739918	2406	2406
TDE2112	NC_002967	complement(2137272..2138759)	2254	114.58	145.67	1488	2740351	2254	2254
TDE2551	NC_002967	complement(2576302..2577372)	1622	114.56	145.64	1071	2739916	1622	1622
TDE1655	NC_002967	1705098..1705628	804	114.53	145.61	531	2738996	804	804
TDE2405	NC_002967	complement(2430806..2432140)	2019	114.4	145.44	1335	2740707	2019	2019
TDE2248	NC_002967	complement(2286846..2287568)	1092	114.25	145.25	723	2741353	1092	1092
cobT	NC_002967	900114..901196	1635	114.2	145.18	1083	2740927	1635	1635
TDE0447	NC_002967	502898..505876	4495	114.14	145.1	2979	2740429	4495	4495
purL	NC_002967	complement(1312905..1315205)	3465	113.91	144.81	2301	2740572	3465	3465
TDE0562	NC_002967	595039..595641	906	113.65	144.49	603	2739807	906	906
TDE0478	NC_002967	534423..535073	977	113.52	144.32	651	2740525	977	977
TDE1823	NC_002967	complement(1856691..1857080)	585	113.47	144.25	390	2740485	585	585
ftsA	NC_002967	1235173..1236417	1866	113.37	144.13	1245	2741164	1866	1866
TDE1592	NC_002967	1639631..1641283	2477	113.35	144.1	1653	2739789	2477	2477
TDE1932	NC_002967	complement(1949221..1949499)	418	113.33	144.08	279	2740172	418	418
TDE2077	NC_002967	complement(2106160..2106855)	1042	113.25	143.97	696	2741204	1042	1042
TDE1977	NC_002967	1990218..1991408	1782	113.18	143.88	1191	2741540	1782	1782
TDE1918	NC_002967	complement(1937481..1938434)	1427	113.15	143.84	954	2740416	1427	1427
TDE1119	NC_002967	1151467..1152087	923	112.43	142.93	621	2739535	923	923
selA	NC_002967	2499663..2501009	1995	112.03	142.43	1347	2741450	1995	1995
TDE0474	NC_002967	530880..531194	466	111.9	142.26	315	2740521	466	466
obgE	NC_002967	complement(1802022..1803170)	1699	111.85	142.2	1149	2740593	1699	1699
TDE0584	NC_002967	complement(622286..623224)	1388	111.81	142.15	939	2741020	1388	1388
TDE0849	NC_002967	871739..872389	962	111.78	142.11	651	2739626	962	962
TDE2227	NC_002967	2266535..2267194	974	111.63	141.92	660	2739503	974	974
TDE2353	NC_002967	2389269..2390516	1839	111.47	141.7	1248	2739962	1839	1839
TDE2225	NC_002967	2265008..2265415	601	111.43	141.65	408	2739501	601	601
rnhA	NC_002967	2597515..2597997	711	111.35	141.56	483	2739935	711	711
metG	NC_002967	1090647..1093028	3506	111.34	141.54	2382	2740824	3506	3506
TDE1383	NC_002967	1422441..1422911	693	111.3	141.49	471	2741144	693	693
TDE0542	NC_002967	582720..583202	710	111.19	141.36	483	2740530	710	710
TDE0410	NC_002967	462193..463059	1271	110.89	140.98	867	2740156	1271	1271
tkt	NC_002967	1342603..1344630	2970	110.78	140.83	2028	2739566	2970	2970
nth	NC_002967	2560284..2560916	927	110.78	140.83	633	2739046	927	927
TDE2319	NC_002967	complement(2355925..2356410)	711	110.66	140.69	486	2739414	711	711
rpsN	NC_002967	812504..812689	272	110.62	140.63	186	2740658	272	272
TDE1094	NC_002967	1128205..1129782	2303	110.4	140.35	1578	2740224	2303	2303
TDE0191	NC_002967	complement(227468..227896)	626	110.38	140.32	429	2741610	626	626
TDE2577	NC_002967	complement(2602580..2602993)	604	110.36	140.3	414	2741281	604	604
TDE1786	NC_002967	complement(1825195..1826238)	1522	110.28	140.19	1044	2741230	1522	1522
hgdC	NC_002967	438567..439316	1093	110.24	140.14	750	2740319	1093	1093
ptsH	NC_002967	complement(1332145..1332411)	389	110.21	140.11	267	2741048	389	389
TDE2707	NC_002967	2754087..2754989	1312	109.91	139.72	903	2739294	1312	1312
TDE1130	NC_002967	1162593..1163300	1027	109.73	139.49	708	2739989	1027	1027
TDE0459	NC_002967	514522..515301	1131	109.68	139.44	780	2740756	1131	1131
TDE2088	NC_002967	2115884..2116243	522	109.68	139.44	360	2740327	522	522
TDE1121	NC_002967	complement(1152904..1153446)	787	109.63	139.38	543	2739537	787	787
TDE1973	NC_002967	complement(1987329..1987796)	678	109.59	139.32	468	2741536	678	678
TDE0992	NC_002967	complement(1018411..1019100)	999	109.52	139.23	690	2739069	999	999
TDE0372	NC_002967	complement(424722..426266)	2235	109.43	139.11	1545	2740124	2235	2235
TDE2418	NC_002967	complement(2443420..2443923)	729	109.41	139.1	504	2739843	729	729
TDE1038	NC_002967	complement(1065495..1067066)	2270	109.23	138.86	1572	2741312	2270	2270
argS	NC_002967	995319..997091	2558	109.14	138.74	1773	2740543	2558	2558
TDE0033	NC_002967	complement(40067..40786)	1037	108.95	138.5	720	2741648	1037	1037
TDE2114	NC_002967	complement(2139480..2140265)	1132	108.94	138.5	786	2739373	1132	1132
TDE1946	NC_002967	complement(1961550..1962584)	1490	108.9	138.44	1035	2740186	1490	1490
acpS	NC_002967	complement(1924816..1925187)	535	108.79	138.3	372	2740405	535	535
rrlA	NC_002967	612128..615037	4184	108.76	138.27	2910	2806745	925	4184
TDE2581	NC_002967	2610922..2611692	1108	108.71	138.2	771	2741285	1108	1108
TDE0755	NC_002967	complement(794623..796098)	2121	108.7	138.19	1476	2739874	2121	2121
TDE1361	NC_002967	1400828..1401166	487	108.67	138.15	339	2739462	487	487
TDE2005	NC_002967	2023916..2024470	797	108.63	138.1	555	2740458	797	797
pnp	NC_002967	1068464..1070560	3011	108.61	138.08	2097	2741315	3011	3011
TDE2240	NC_002967	complement(2277715..2278512)	1145	108.54	137.98	798	2741345	1145	1145
TDE0523	NC_002967	complement(569328..569921)	852	108.5	137.93	594	2739260	852	852
cobS	NC_002967	2412966..2413748	1123	108.49	137.92	783	2740685	1123	1123
TDE2775	NC_002967	2826336..2827190	1225	108.38	137.78	855	2740742	1225	1225
TDE0150	NC_002967	170578..171885	1867	107.97	137.26	1308	2740838	1867	1867
TDE0156	NC_002967	complement(180434..183661)	4605	107.91	137.19	3228	2741744	4605	4605
TDE1854	NC_002967	complement(1882482..1882805)	462	107.86	137.12	324	2740043	462	462
fliR	NC_002967	61733..62527	1130	107.52	136.69	795	2741668	1130	1130
TDE0526	NC_002967	571581..572390	1148	107.21	136.29	810	2739263	1148	1148
trmU	NC_002967	727038..728138	1560	107.18	136.26	1101	2740249	1560	1560
TDE0213	NC_002967	complement(248408..249550)	1619	107.15	136.21	1143	2739370	1619	1619
TDE2323	NC_002967	complement(2357954..2359174)	1725	106.87	135.86	1221	2739418	1725	1725
TDE1329	NC_002967	1363643..1365406	2490	106.78	135.74	1764	2741063	2490	2490
frr	NC_002967	complement(2382036..2382593)	787	106.69	135.63	558	2739440	787	787
TDE2151	NC_002967	complement(2188430..2188897)	660	106.68	135.62	468	2739137	660	660
TDE0534	NC_002967	576653..577444	1115	106.49	135.38	792	2741753	1115	1115
TDE2025	NC_002967	complement(2051165..2051530)	515	106.44	135.31	366	2740372	515	515
fliF	NC_002967	1246876..1248579	2396	106.36	135.22	1704	2740109	2396	2396
pip	NC_002967	2827504..2828445	1323	106.24	135.06	942	2740743	1323	1323
TDE1201	NC_002967	1233189..1234322	1589	105.99	134.75	1134	2741162	1589	1589
TDE1811	NC_002967	complement(1846863..1847573)	996	105.96	134.71	711	2739241	996	996
TDE1512	NC_002967	1559343..1560611	1776	105.87	134.59	1269	2739718	1776	1776
gltA	NC_002967	complement(459101..460612)	2113	105.71	134.39	1512	2740153	2113	2113
TDE0071	NC_002967	78742..80982	3131	105.69	134.36	2241	2741686	3131	3131
TDE1831	NC_002967	complement(1864505..1865122)	863	105.63	134.29	618	2740493	144	863
TDE2398	NC_002967	complement(2425676..2425897)	310	105.63	134.28	222	2740700	310	310
TDE1077	NC_002967	1108535..1109740	1682	105.5	134.12	1206	2739089	1682	1682
TDE0993	NC_002967	complement(1019072..1020505)	1997	105.34	133.92	1434	2739070	1997	1997
TDE0597	NC_002967	complement(636109..637302)	1662	105.29	133.86	1194	2741560	1662	1662
TDE1335	NC_002967	1370956..1372428	2050	105.27	133.83	1473	2741069	2050	2050
pntB	NC_002967	complement(1214664..1216712)	2846	105.07	133.57	2049	2741149	2846	2846
TDE0170	NC_002967	198929..200080	1596	104.8	133.23	1152	2739522	1596	1596
TDE1046	NC_002967	1073786..1074136	486	104.74	133.15	351	2741320	486	486
TDE0544	NC_002967	583994..584926	1290	104.59	132.96	933	2740532	1290	1290
tgt	NC_002967	complement(493762..494901)	1576	104.57	132.94	1140	2740584	1576	1576
TDE2324	NC_002967	2359328..2359981	903	104.44	132.78	654	2739419	903	903
xerD	NC_002967	1237829..1238653	1136	104.16	132.42	825	2741166	1136	1136
TDE0867	NC_002967	888682..890460	2448	104.09	132.33	1779	2740914	2448	2448
TDE2029	NC_002967	complement(2057238..2058092)	1176	104.04	132.27	855	2740376	1176	1176
TDE1985	NC_002967	complement(1997645..2000419)	3812	103.91	132.1	2775	2740438	3812	3812
TDE0107	NC_002967	complement(126731..128356)	2233	103.88	132.06	1626	2741722	2233	2233
hutH	NC_002967	626590..628113	2092	103.84	132.01	1524	2741551	2092	2092
pyk	NC_002967	2561032..2562447	1940	103.64	131.75	1416	2739047	1940	1940
TDE0711	NC_002967	complement(745780..746271)	674	103.63	131.74	492	2740618	674	674
TDE0730	NC_002967	complement(769286..770677)	1904	103.47	131.54	1392	2740094	1904	1904
clpA	NC_002967	2156466..2158823	3223	103.39	131.44	2358	2739383	3223	3223
TDE0633	NC_002967	667918..668718	1094	103.31	131.34	801	2739358	1094	1094
TDE1352	NC_002967	1391840..1393693	2526	103.06	131.02	1854	2739453	2526	2526
TDE2111	NC_002967	complement(2136361..2137275)	1246	103.01	130.95	915	2740350	1246	1246
malQ	NC_002967	2416180..2417802	2208	102.91	130.83	1623	2740689	2208	2208
TDE2186	NC_002967	2219488..2221143	2249	102.73	130.6	1656	2740208	2249	2249
TDE0497	NC_002967	complement(551464..551970)	686	102.35	130.12	507	2738982	686	686
TDE0901	NC_002967	complement(918949..919404)	617	102.35	130.12	456	2739941	617	617
TDE1818	NC_002967	complement(1852922..1853881)	1294	101.96	129.62	960	2739248	1294	1294
flhB	NC_002967	62524..63696	1581	101.95	129.61	1173	2741669	1581	1581
TDE0864	NC_002967	885384..887237	2498	101.92	129.57	1854	2741375	2498	2498
TDE0424	NC_002967	478010..479833	2452	101.69	129.27	1824	2739588	1085	2452
feoA	NC_002967	complement(2091358..2091582)	302	101.53	129.07	225	2741191	302	302
TDE0003	NC_002967	3623..4342	966	101.49	129.02	720	2741617	966	966
TDE2783	NC_002967	2834550..2836667	2834	101.22	128.67	2118	2739172	2834	2834
fliG	NC_002967	1248581..1249630	1404	101.15	128.59	1050	2740110	1404	1404
TDE0539	NC_002967	581276..581602	437	101.09	128.51	327	2741758	437	437
TDE0715	NC_002967	749267..750610	1796	101.08	128.51	1344	2740622	1796	1796
TDE0536	NC_002967	complement(578154..578954)	1070	101.05	128.46	801	2741755	1070	1070
TDE2041	NC_002967	complement(2070304..2071584)	1707	100.8	128.15	1281	2740635	1707	1707
TDE2687	NC_002967	complement(2727286..2728344)	1407	100.5	127.77	1059	2739274	1407	1407
TDE0865	NC_002967	887267..887659	521	100.28	127.49	393	2741376	521	521
TDE1036	NC_002967	1063945..1064613	886	100.18	127.36	669	2741514	886	886
TDE2230	NC_002967	2269151..2269513	479	99.82	126.9	363	2741335	479	479
TDE1412	NC_002967	1453602..1455326	2276	99.81	126.88	1725	2739689	2276	2276
TDE0733	NC_002967	complement(772840..774186)	1774	99.62	126.65	1347	2740097	1774	1774
TDE1817	NC_002967	complement(1851856..1852689)	1098	99.59	126.61	834	2739247	1098	1098
mreD	NC_002967	1391335..1391853	683	99.55	126.55	519	2739452	683	683
TDE0427	NC_002967	483166..484539	1804	99.32	126.26	1374	2739591	1804	1804
TDE2102	NC_002967	complement(2126706..2127437)	960	99.2	126.12	732	2740341	960	960
TDE1209	NC_002967	1242485..1243402	1202	99.05	125.92	918	2740103	1202	1202
TDE1170	NC_002967	1199940..1200302	472	98.36	125.04	363	2740067	472	472
TDE0827	NC_002967	complement(847967..848143)	230	98.29	124.96	177	2739511	230	230
rpsC	NC_002967	809583..810302	934	98.13	124.75	720	2740313	934	934
TDE1367	NC_002967	1409117..1409500	498	98.1	124.71	384	2741128	498	498
TDE0017	NC_002967	complement(21998..23026)	1334	98.06	124.67	1029	2741632	1334	1334
TDE2215	NC_002967	complement(2253531..2255225)	2196	98	124.59	1695	2739491	2196	2196
TDE0720	NC_002967	755752..756894	1478	97.81	124.35	1143	2740627	1478	1478
TDE1808	NC_002967	complement(1844174..1845139)	1248	97.73	124.24	966	2739238	1248	1248
TDE2384	NC_002967	2413766..2414356	762	97.53	123.99	591	2740686	762	762
gidA	NC_002967	complement(848373..850259)	2430	97.41	123.84	1887	2739512	2430	2430
TDE1960	NC_002967	1974438..1974629	247	97.31	123.71	192	2741523	247	247
TDE2575	NC_002967	2601158..2601772	790	97.17	123.53	615	2741279	790	790
TDE0535	NC_002967	577463..578161	897	97.07	123.4	699	2741754	897	897
TDE2101	NC_002967	complement(2125639..2126709)	1373	96.97	123.28	1071	2740340	1373	1373
TDE0655	NC_002967	691061..691759	895	96.85	123.13	699	2739203	895	895
TDE2527	NC_002967	complement(2555539..2556309)	984	96.54	122.73	771	2739039	984	984
TDE1885	NC_002967	1906997..1907206	268	96.54	122.72	210	2739114	268	268
TDE0669	NC_002967	complement(707039..707917)	1121	96.47	122.64	879	2739662	1121	1121
TDE2417	NC_002967	complement(2442902..2443378)	607	96.26	122.37	477	2739842	607	607
TDE2331	NC_002967	complement(2367265..2367628)	463	96.22	122.32	364	2739426	463	463
TDE2059	NC_002967	complement(2086399..2086599)	255	95.97	122	201	2741186	255	255
TDE0294	NC_002967	complement(323563..324300)	936	95.94	121.97	738	2741385	936	936
TDE1053	NC_002967	complement(1079020..1080816)	2279	95.93	121.96	1797	2741327	2279	2279
TDE1928	NC_002967	1945888..1946643	958	95.86	121.86	756	2740168	958	958
truB	NC_002967	complement(1136803..1137876)	1358	95.65	121.59	1074	2740234	1358	1358
TDE0209	NC_002967	244335..245621	1626	95.57	121.5	1287	2739366	1626	1626
TDE1284	NC_002967	1318860..1320983	2683	95.55	121.47	2124	2741038	2683	2683
hsdM-1	NC_002967	complement(418446..421061)	3300	95.42	121.31	2616	2740121	3300	3300
era	NC_002967	1915103..1915987	1116	95.39	121.27	885	2739124	1116	1116
guaB	NC_002967	2702157..2703671	1907	95.22	121.05	1515	2741110	1907	1907
TDE2152	NC_002967	complement(2188894..2189193)	377	95.06	120.85	300	2739138	377	377
TDE0400	NC_002967	complement(450973..451893)	1157	95.03	120.81	921	2739409	1157	1157
TDE0269	NC_002967	complement(300286..300777)	618	95.02	120.79	492	2741253	618	618
TDE0621	NC_002967	653454..654836	1737	95.01	120.78	1383	2740466	1737	1737
TDE2189	NC_002967	complement(2223288..2224238)	1193	94.89	120.64	951	2740211	1193	1193
TDE2052	NC_002967	2080542..2081744	1509	94.88	120.63	1203	2740646	1509	1509
trmE	NC_002967	complement(2210680..2212098)	1778	94.78	120.49	1419	2740202	1778	1778
nadD	NC_002967	complement(1800802..1802025)	1533	94.74	120.44	1224	2740592	1533	1533
TDE1070	NC_002967	complement(1097790..1098815)	1283	94.59	120.25	1026	2740831	1283	1283
TDE1083	NC_002967	1114306..1115091	978	94.12	119.66	786	2739095	978	978
selB	NC_002967	1975429..1977201	2206	94.12	119.65	1773	2741526	2206	2206
sdhA	NC_002967	complement(1554242..1555132)	1108	94.07	119.59	891	2739712	1108	1108
TDE1744	NC_002967	complement(1798593..1799180)	731	94.04	119.55	588	2740589	731	731
TDE1011	NC_002967	1038241..1041462	3997	93.84	119.3	3222	2740991	3997	3997
TDE1256	NC_002967	complement(1289791..1290969)	1462	93.8	119.25	1179	2741432	1462	1462
dmcB	NC_002967	complement(385834..387066)	1526	93.62	119.02	1233	2741241	1526	1526
TDE0469	NC_002967	complement(521360..524077)	3364	93.62	119.02	2718	2739223	3364	3364
TDE2136	NC_002967	complement(2165480..2165749)	334	93.57	118.96	270	2739395	334	334
TDE1845	NC_002967	complement(1874891..1875259)	456	93.48	118.84	369	2740507	456	456
TDE2706	NC_002967	complement(2752006..2753883)	2320	93.45	118.8	1878	2739293	2320	2320
TDE0133	NC_002967	152513..153262	926	93.39	118.73	750	2739445	926	926
TDE1580	NC_002967	complement(1627579..1629816)	2762	93.35	118.68	2238	2739777	2762	2762
TDE2540	NC_002967	complement(2565285..2568071)	3438	93.31	118.63	2787	2739052	3438	3438
dinB	NC_002967	986035..987222	1463	93.15	118.43	1188	2740771	1463	1463
TDE2459	NC_002967	complement(2485854..2486024)	210	92.9	118.1	171	2739644	210	210
pepF	NC_002967	2678260..2680149	2321	92.89	118.09	1890	2740813	2321	2321
TDE0870	NC_002967	892838..894736	2331	92.85	118.04	1899	2740917	2331	2331
TDE1714	NC_002967	complement(1768573..1769586)	1242	92.65	117.79	1014	2740886	1242	1242
TDE2474	NC_002967	complement(2496692..2497186)	606	92.61	117.73	495	2739659	606	606
ispD	NC_002967	2328230..2328961	896	92.59	117.71	732	2740256	896	896
ileS	NC_002967	complement(2698706..2702008)	4042	92.57	117.68	3303	2741108	4042	4042
TDE1850	NC_002967	complement(1878317..1879651)	1631	92.42	117.49	1335	2740039	1631	1631
TDE1848	NC_002967	complement(1875987..1877444)	1778	92.25	117.27	1458	2740037	1778	1778
TDE1535	NC_002967	complement(1579227..1580030)	980	92.2	117.22	804	2740897	980	980
TDE0850	NC_002967	complement(872470..874635)	2636	92.06	117.03	2166	2739627	2636	2636
TDE2138	NC_002967	2171771..2172154	467	91.99	116.95	384	2739397	467	467
TDE2109	NC_002967	complement(2133665..2135377)	2081	91.89	116.82	1713	2740348	2081	2081
TDE0869	NC_002967	891610..892722	1351	91.82	116.73	1113	2740916	1351	1351
TDE2660	NC_002967	complement(2697248..2697607)	436	91.61	116.47	360	2741105	436	436
TDE0270	NC_002967	complement(300935..301960)	1242	91.57	116.41	1026	2741254	1242	1242
TDE0368	NC_002967	complement(416647..418335)	2044	91.54	116.38	1689	2740120	2044	2044
TDE0280	NC_002967	complement(309985..310386)	486	91.45	116.26	402	2741597	486	486
TDE0930	NC_002967	complement(952933..953778)	1022	91.38	116.17	846	2740395	1022	1022
TDE0149	NC_002967	169961..170566	732	91.37	116.16	606	2740837	732	732
mviN	NC_002967	complement(382218..383831)	1937	90.78	115.41	1614	2739341	1937	1937
ptsI	NC_002967	complement(95761..97545)	2140	90.69	115.29	1785	2741699	2140	2140
TDE1280	NC_002967	complement(1315840..1316541)	841	90.62	115.21	702	2740573	841	841
TDE0521	NC_002967	complement(566846..568342)	1791	90.5	115.05	1497	2739258	1791	1791
TDE0086	NC_002967	complement(101129..103966)	3390	90.36	114.87	2838	2741701	3390	3390
TDE0601	NC_002967	complement(638924..639901)	1167	90.26	114.75	978	2739157	1167	1167
fabF	NC_002967	complement(43126..44361)	1474	90.21	114.68	1236	2741653	1474	1474
cobH	NC_002967	2581753..2582376	743	90.07	114.5	624	2739920	743	743
glgC	NC_002967	2062941..2064215	1514	89.82	114.19	1275	2740629	1514	1514
TDE1906	NC_002967	1924023..1924787	905	89.49	113.76	765	2740404	905	905
rplV	NC_002967	809224..809580	422	89.42	113.67	357	2740312	422	422
TDE2505	NC_002967	2530265..2530681	492	89.25	113.46	417	2741478	492	492
TDE2162	NC_002967	2194829..2195620	934	89.21	113.41	792	2739148	934	934
alr	NC_002967	1129966..1131105	1341	88.98	113.12	1140	2740225	1341	1341
trkA	NC_002967	104079..105479	1647	88.93	113.05	1401	2741702	1647	1647
TDE1386	NC_002967	1425081..1426916	2157	88.87	112.98	1836	2741147	2157	2157
TDE1101	NC_002967	complement(1134753..1135232)	562	88.57	112.59	480	2740231	562	562
TDE2710	NC_002967	2766670..2768034	1595	88.39	112.37	1365	2739297	1595	1595
TDE1909	NC_002967	complement(1926138..1926962)	960	88.02	111.9	825	2740407	960	960
TDE0388	NC_002967	439313..440110	927	87.87	111.71	798	2740320	927	927
TDE1534	NC_002967	complement(1578757..1579218)	536	87.76	111.57	462	2740896	536	536
TDE0703	NC_002967	complement(738056..738280)	261	87.75	111.55	225	2739825	261	261
TDE0310	NC_002967	341760..342872	1290	87.67	111.46	1113	2741031	1290	1290
TDE2277	NC_002967	2312820..2313575	876	87.65	111.43	756	2740027	876	876
TDE0557	NC_002967	complement(592236..592763)	611	87.53	111.28	528	2739802	611	611
TDE1448	NC_002967	1493675..1494490	944	87.51	111.25	816	2741411	944	944
hslV	NC_002967	1243469..1244005	618	87.05	110.67	537	2740104	618	618
rplX	NC_002967	811627..811941	362	86.93	110.51	315	2740656	362	362
TDE0965	NC_002967	complement(990660..991457)	913	86.54	110.02	798	2740773	913	913
TDE2456	NC_002967	complement(2484226..2484663)	499	86.18	109.56	438	2739641	499	499
TDE1129	NC_002967	1161870..1162583	813	86.13	109.5	714	2739988	813	813
TDE0093	NC_002967	111397..112368	1103	85.84	109.13	972	2741708	1103	1103
TDE2335	NC_002967	2369781..2372018	2537	85.75	109.01	2238	2739430	2537	2537
TDE0376	NC_002967	complement(430260..431879)	1836	85.73	108.99	1620	2739469	1836	1836
TDE2717	NC_002967	complement(2774011..2774637)	709	85.54	108.74	627	2740936	709	709
TDE0679	NC_002967	716485..717633	1299	85.52	108.72	1149	2739672	1299	1299
TDE0441	NC_002967	complement(496466..496735)	305	85.45	108.63	270	2740587	305	305
ispF	NC_002967	2328958..2329443	548	85.29	108.43	486	2740257	548	548
fusA-1	NC_002967	313762..315813	2312	85.23	108.35	2052	2741602	2312	2312
TDE0050	NC_002967	complement(59373..60161)	888	85.14	108.23	789	2741665	888	888
hsdM-2	NC_002967	complement(2800783..2802225)	1624	85.13	108.23	1443	2740713	1624	1624
TDE2514	NC_002967	complement(2539945..2540622)	763	85.13	108.22	678	2739026	763	763
gyrA	NC_002967	complement(324310..326757)	2752	85.04	108.11	2448	2740282	2752	2752
TDE1120	NC_002967	1152068..1152889	923	84.94	107.98	822	2739536	923	923
TDE0817	NC_002967	838940..840019	1205	84.4	107.3	1080	2739559	1205	1205
TDE0148	NC_002967	169111..169980	970	84.34	107.22	870	2740836	970	970
TDE1908	NC_002967	complement(1925189..1926148)	1064	83.84	106.58	960	2740406	1064	1064
TDE2733	NC_002967	2788713..2789186	525	83.78	106.51	474	2740952	525	525
TDE0206	NC_002967	complement(239761..241617)	2055	83.71	106.42	1857	2739812	2055	2055
TDE2530	NC_002967	2557502..2558329	916	83.68	106.39	828	2739042	916	916
TDE1368	NC_002967	complement(1409517..1409885)	408	83.64	106.33	369	2741129	408	408
TDE0964	NC_002967	987219..990638	3781	83.63	106.32	3420	2740772	3781	3781
TDE1185	NC_002967	complement(1211687..1213063)	1520	83.5	106.15	1377	2740082	1520	1520
TDE2479	NC_002967	complement(2502991..2503380)	430	83.4	106.03	390	2741452	430	430
TDE2654	NC_002967	2691815..2693059	1370	83.24	105.82	1245	2741099	1370	1370
TDE2305	NC_002967	2343792..2344244	498	83.16	105.72	453	2740270	498	498
TDE1291	NC_002967	complement(1328728..1329303)	633	83.13	105.68	576	2741045	633	633
TDE2013	NC_002967	complement(2034449..2034796)	382	83.03	105.56	348	2740360	382	382
radA	NC_002967	complement(2542544..2543932)	1520	82.78	105.23	1389	2739029	1520	1520
TDE0304	NC_002967	334023..335552	1672	82.66	105.09	1530	2741025	1672	1672
TDE2758	NC_002967	2814105..2814461	390	82.64	105.05	357	2740725	390	390
TDE0288	NC_002967	complement(319214..320134)	1005	82.54	104.94	921	2741379	1005	1005
TDE0553	NC_002967	complement(589498..590397)	981	82.45	104.82	900	2739798	981	981
cinI	NC_002967	complement(400883..401728)	921	82.35	104.69	846	2740165	921	921
TDE2304	NC_002967	2343580..2343795	235	82.3	104.62	216	2740269	235	235
TDE1466	NC_002967	1514402..1515577	1279	82.27	104.59	1176	2741581	1279	1279
TDE1037	NC_002967	1064610..1065521	991	82.2	104.5	912	2741515	991	991
TDE2613	NC_002967	2655512..2655916	440	82.18	104.48	405	2740787	440	440
TDE1084	NC_002967	complement(1115024..1116376)	1466	81.96	104.2	1353	2739096	1466	1466
TDE0393	NC_002967	complement(443272..443919)	702	81.95	104.18	648	2739402	702	702
TDE1553	NC_002967	1596496..1597158	718	81.92	104.14	663	2739303	718	718
rsuA	NC_002967	881163..881900	799	81.9	104.11	738	2741371	799	799
ychF	NC_002967	complement(335735..336841)	1195	81.66	103.81	1107	2741026	1195	1195
TDE1609	NC_002967	1658466..1659287	887	81.63	103.77	822	2740850	887	887
miaB	NC_002967	1622918..1624273	1460	81.45	103.54	1356	2739773	1460	1460
TDE2537	NC_002967	2563406..2563918	552	81.39	103.48	513	2739049	552	552
TDE2143	NC_002967	2178247..2180544	2469	81.27	103.32	2298	2739129	2469	2469
TDE1835	NC_002967	complement(1866992..1868407)	1521	81.25	103.3	1416	2740497	4	1521
gcvP2	NC_002967	complement(1672161..1673609)	1555	81.18	103.2	1449	2740865	1555	1555
TDE0157	NC_002967	183999..185771	1900	81.06	103.05	1773	2741745	1900	1900
cbiD	NC_002967	complement(1645038..1646129)	1168	80.91	102.86	1092	2739792	1168	1168
TDE2519	NC_002967	complement(2544929..2546539)	1721	80.81	102.73	1611	2739031	1721	1721
TDE2413	NC_002967	complement(2440413..2441078)	711	80.75	102.66	666	2739838	711	711
hslU	NC_002967	1244005..1245462	1556	80.73	102.63	1458	2740105	1556	1556
map	NC_002967	1787993..1788739	797	80.71	102.6	747	2739191	797	797
TDE0450	NC_002967	complement(507186..508619)	1525	80.44	102.27	1434	2740432	1525	1525
TDE0581	NC_002967	616760..620476	3949	80.37	102.17	3717	2741017	3949	3949
TDE0301	NC_002967	332487..333290	851	80.07	101.79	804	2740288	851	851
citC	NC_002967	1567920..1568948	1089	80.05	101.77	1029	2739728	1089	1089
TDE0276	NC_002967	complement(307493..308119)	661	79.75	101.38	627	2741569	661	661
TDE1570	NC_002967	1620202..1620666	490	79.71	101.34	465	2739320	490	490
accA	NC_002967	complement(628217..629134)	967	79.68	101.3	918	2741552	967	967
TDE1561	NC_002967	1614974..1615297	341	79.61	101.21	324	2739311	341	341
TDE0355	NC_002967	399145..399717	603	79.6	101.2	573	2740162	603	603
TDE0563	NC_002967	595872..596369	524	79.59	101.19	498	2739808	524	524
engA	NC_002967	complement(94344..95774)	1502	79.4	100.94	1431	2741698	1502	1502
TDE1505	NC_002967	1553754..1554197	466	79.39	100.93	444	2739711	466	466
TDE2402	NC_002967	2427831..2428724	938	79.37	100.9	894	2740704	938	938
rpsS	NC_002967	808935..809213	292	79.17	100.65	279	2740311	292	292
TDE2593	NC_002967	2627887..2629023	1190	79.17	100.65	1137	2741297	1190	1190
TDE0030	NC_002967	complement(38018..38797)	816	79.13	100.6	780	2741645	816	816
glgA	NC_002967	complement(1630374..1631849)	1544	79.13	100.6	1476	2739779	1544	1544
TDE0181	NC_002967	complement(213077..215167)	2187	79.12	100.58	2091	2741606	2187	2187
TDE2486	NC_002967	2509377..2509931	580	79.05	100.5	555	2741459	580	580
TDE2208	NC_002967	2246873..2247652	814	78.94	100.36	780	2739484	814	814
TDE0406	NC_002967	457370..458989	1687	78.77	100.14	1620	2740152	1687	1687
TDE1608	NC_002967	1657710..1658429	749	78.69	100.04	720	2740849	749	749
TDE0068	NC_002967	75437..76672	1285	78.64	99.98	1236	2741683	1285	1285
TDE0045	NC_002967	complement(53359..55203)	1918	78.64	99.97	1845	2741660	1918	1918
TDE2725	NC_002967	complement(2782330..2783298)	1006	78.53	99.84	969	2740944	1006	1006
TDE1539	NC_002967	1583648..1584250	626	78.53	99.83	603	2740901	626	626
TDE2612	NC_002967	2654347..2655519	1217	78.48	99.77	1173	2740786	1217	1217
TDE2247	NC_002967	2286502..2286831	341	78.17	99.37	330	2741352	341	341
TDE1310	NC_002967	1346102..1347400	1342	78.15	99.35	1299	2739568	1342	1342
TDE1133	NC_002967	complement(1164843..1165148)	316	78.12	99.31	306	2739992	316	316
TDE1069	NC_002967	complement(1096773..1097789)	1050	78.1	99.29	1017	2740830	1050	1050
TDE2283	NC_002967	complement(2319769..2321007)	1279	78.09	99.27	1239	2740033	1279	1279
TDE2245	NC_002967	2284380..2286197	1875	78.02	99.18	1818	2741350	1875	1875
TDE1234	NC_002967	complement(1267721..1269406)	1734	77.8	98.9	1686	2741176	1734	1734
TDE2556	NC_002967	complement(2582406..2583251)	869	77.7	98.78	846	2739921	869	869
TDE2582	NC_002967	2611929..2616224	4393	77.35	98.34	4296	2741286	4393	4393
TDE2658	NC_002967	2694634..2695923	1319	77.34	98.33	1290	2741103	1319	1319
TDE2203	NC_002967	complement(2239716..2241079)	1388	76.97	97.86	1364	2739479	1388	1388
leuS	NC_002967	2374985..2377561	2612	76.67	97.47	2577	2739434	2612	2612
TDE0222	NC_002967	complement(254786..255310)	532	76.65	97.45	525	2740776	532	532
TDE0353	NC_002967	complement(396833..398428)	1617	76.64	97.43	1596	2740160	1617	1617
TDE1562	NC_002967	1615388..1615705	322	76.6	97.37	318	2739312	322	322
TDE0543	NC_002967	583266..583913	656	76.58	97.35	648	2740531	656	656
TDE0233	NC_002967	complement(265877..267010)	1146	76.44	97.18	1134	2739085	1146	1146
cutE-1	NC_002967	complement(1763278..1764912)	1651	76.38	97.11	1635	2740880	1651	1651
TDE2113	NC_002967	complement(2138756..2139502)	754	76.35	97.07	747	2740352	754	754
mglA	NC_002967	complement(2255250..2256743)	1504	76.15	96.81	1494	2739492	1504	1504
sdhB	NC_002967	complement(1555152..1555814)	667	76.1	96.75	663	2739713	667	667
TDE0583	NC_002967	complement(621516..622289)	778	76.03	96.66	774	2741019	778	778
TDE1055	NC_002967	complement(1083072..1084421)	1356	75.98	96.59	1350	2740816	1356	1356
TDE2084	NC_002967	2113534..2114289	759	75.94	96.55	756	2741211	759	759
TDE2565	NC_002967	complement(2590482..2591363)	885	75.9	96.49	882	2739930	885	885
TDE0794	NC_002967	complement(819314..819676)	364	75.85	96.43	363	2740672	364	364
TDE2068	NC_002967	2094175..2096655	2487	75.83	96.4	2481	2741195	2487	2487
TDE0522	NC_002967	568639..569304	666	75.64	96.17	666	2739259	666	666
cdsA	NC_002967	complement(2380473..2381330)	854	75.29	95.72	858	2739438	854	854
TDE2042	NC_002967	complement(2071586..2072269)	680	75.2	95.6	684	2740636	680	680
rbfA	NC_002967	complement(1137891..1138289)	396	75.07	95.44	399	2740235	396	396
TDE1484	NC_002967	1529295..1529804	506	75.05	95.41	510	2739885	506	506
TDE0811	NC_002967	complement(831071..832438)	1357	75.04	95.39	1368	2739553	1357	1357
TDE2179	NC_002967	2209088..2210674	1574	75.02	95.38	1587	2740201	1574	1574
TDE0714	NC_002967	747773..749260	1475	74.98	95.32	1488	2740621	1475	1475
TDE2711	NC_002967	2768152..2769051	892	74.97	95.31	900	2740930	892	892
TDE1991	NC_002967	complement(2008724..2009488)	758	74.95	95.29	765	2740444	758	758
TDE0164	NC_002967	complement(193507..194088)	576	74.86	95.17	582	2739597	576	576
TDE0182	NC_002967	complement(215224..216873)	1632	74.82	95.12	1650	2741607	1632	1632
TDE0555	NC_002967	complement(591073..591612)	534	74.8	95.1	540	2739800	534	534
TDE0610	NC_002967	complement(646447..647376)	919	74.75	95.03	930	2739166	919	919
guaA	NC_002967	1772300..1773871	1552	74.68	94.94	1572	2739176	1552	1552
TDE1277	NC_002967	1310821..1312302	1463	74.67	94.93	1482	2740570	1463	1463
TDE1724	NC_002967	1777901..1778431	524	74.65	94.9	531	2739182	524	524
rpsJ	NC_002967	806124..806432	304	74.42	94.61	309	2740306	304	304
TDE0356	NC_002967	complement(399822..400178)	351	74.37	94.55	357	2740163	351	351
TDE0678	NC_002967	716154..716498	339	74.33	94.49	345	2739671	339	339
TDE0673	NC_002967	712130..713173	1024	74.19	94.32	1044	2739666	1024	1024
TDE2455	NC_002967	complement(2483617..2484184)	557	74.18	94.3	568	2739640	557	557
TDE1579	NC_002967	complement(1626164..1627579)	1388	74.15	94.26	1416	2739776	1388	1388
TDE0320	NC_002967	complement(352570..353868)	1265	73.66	93.65	1299	2739327	1265	1265
TDE1832	NC_002967	complement(1865262..1866011)	730	73.63	93.6	750	2740494	107	730
TDE0513	NC_002967	complement(561609..562331)	703	73.55	93.5	723	2739610	703	703
TDE1803	NC_002967	complement(1838485..1839360)	851	73.48	93.42	876	2739233	851	851
rluB	NC_002967	897629..898333	684	73.39	93.3	705	2740922	684	684
TDE2643	NC_002967	2682325..2683794	1426	73.38	93.29	1470	2741088	1426	1426
TDE2460	NC_002967	2486123..2487289	1129	73.18	93.03	1167	2739645	1129	1129
TDE1804	NC_002967	complement(1839566..1842112)	2463	73.15	92.99	2547	2739234	2463	2463
TDE2549	NC_002967	2573425..2575524	2028	73.05	92.87	2100	2739914	2028	2028
TDE0807	NC_002967	complement(829013..829198)	178	72.39	92.03	186	2739549	178	178
TDE2000	NC_002967	2017999..2019699	1627	72.35	91.98	1701	2740453	1627	1627
TDE0375	NC_002967	complement(429287..430237)	909	72.3	91.92	951	2739468	909	909
TDE2374	NC_002967	2405849..2406412	538	72.16	91.73	564	2739983	538	538
TDE0859	NC_002967	880240..881166	881	71.89	91.39	927	2741370	881	881
TDE2745	NC_002967	complement(2799971..2800786)	773	71.66	91.1	816	2740964	773	773
TDE0318	NC_002967	351222..351536	298	71.56	90.98	315	2740517	298	298
TDE1082	NC_002967	1113275..1114312	982	71.56	90.98	1038	2739094	982	982
fliI	NC_002967	1250587..1252011	1348	71.56	90.97	1425	2740112	1348	1348
TDE0918	NC_002967	935417..939043	3429	71.51	90.92	3627	2740383	3429	3429
TDE2618	NC_002967	2659532..2660407	828	71.5	90.9	876	2740792	828	828
TDE1816	NC_002967	complement(1850567..1851763)	1131	71.47	90.86	1197	2739246	1131	1131
cobD	NC_002967	complement(2418438..2419511)	1014	71.42	90.79	1074	2740691	1014	1014
TDE1610	NC_002967	complement(1659284..1659586)	285	71.15	90.45	303	2740851	285	285
TDE0502	NC_002967	complement(555584..556648)	1001	71.1	90.39	1065	2738987	1001	1001
TDE2416	NC_002967	complement(2442446..2442889)	417	71.04	90.32	444	2739841	417	417
TDE0008	NC_002967	11031..13706	2513	71.04	90.31	2676	2741623	2513	2513
TDE1825	NC_002967	complement(1857340..1858434)	1026	70.88	90.11	1095	2740487	1026	1026
TDE2487	NC_002967	2509947..2510453	473	70.57	89.72	507	2741460	473	473
TDE2454	NC_002967	complement(2482441..2483466)	957	70.56	89.7	1026	2739639	957	957
TDE2552	NC_002967	complement(2577460..2579034)	1466	70.41	89.51	1575	2739917	1466	1466
TDE0969	NC_002967	993400..994635	1150	70.38	89.47	1236	2740541	1150	1150
TDE1550	NC_002967	1592887..1594569	1565	70.34	89.42	1683	2740912	1565	1565
TDE0043	NC_002967	49828..51711	1751	70.3	89.38	1884	2741658	1751	1751
TDE2003	NC_002967	2022417..2023691	1183	70.19	89.23	1275	2740456	1183	1183
TDE2410	NC_002967	complement(2436123..2437337)	1126	70.1	89.12	1215	2740712	1126	1126
TDE2028	NC_002967	2053063..2057079	3711	69.88	88.84	4017	2740375	3711	3711
TDE0953	NC_002967	977003..978067	983	69.82	88.76	1065	2740761	983	983
TDE1797	NC_002967	complement(1835745..1836362)	569	69.65	88.54	618	2739227	94	569
TDE1313	NC_002967	1350790..1351326	493	69.45	88.29	537	2739571	493	493
TDE2128	NC_002967	2160329..2161618	1174	68.84	87.52	1290	2739387	1174	1174
TDE1882	NC_002967	1903684..1904967	1164	68.57	87.18	1284	2739111	1164	1164
TDE0227	NC_002967	257076..259709	2387	68.55	87.15	2634	2740781	2387	2387
TDE2538	NC_002967	2563925..2564332	369	68.41	86.97	408	2739050	369	369
TDE2438	NC_002967	complement(2468055..2469347)	1169	68.39	86.94	1293	2739863	1169	1169
TDE0659	NC_002967	complement(695780..696292)	463	68.27	86.79	513	2739207	463	463
TDE1314	NC_002967	1351314..1353176	1681	68.25	86.77	1863	2739572	1681	1681
TDE0913	NC_002967	complement(931786..933144)	1226	68.24	86.75	1359	2739953	1226	1226
TDE1444	NC_002967	complement(1489682..1491094)	1272	68.1	86.57	1413	2741407	1272	1272
TDE2019	NC_002967	complement(2040564..2040809)	221	67.96	86.39	246	2740366	221	221
TDE0676	NC_002967	715000..715419	377	67.9	86.32	420	2739669	377	377
TDE0221	NC_002967	complement(254136..254786)	583	67.74	86.12	651	2741127	583	583
ligA	NC_002967	1581708..1583645	1735	67.72	86.09	1938	2740900	1735	1735
TDE0317	NC_002967	350796..351176	341	67.7	86.07	381	2740516	341	341
TDE1067	NC_002967	complement(1094634..1095791)	1036	67.67	86.03	1158	2740828	1036	1036
TDE2141	NC_002967	complement(2175673..2175858)	166	67.51	85.82	186	2739400	166	166
TDE1320	NC_002967	1357904..1359478	1401	67.29	85.54	1575	2739578	1401	1401
TDE2145	NC_002967	complement(2181915..2183015)	979	67.26	85.51	1101	2739131	979	979
TDE2371	NC_002967	2403723..2404556	741	67.21	85.44	834	2739980	741	741
mtrF	NC_002967	2364874..2366424	1377	67.16	85.38	1551	2739423	1377	1377
TDE2436	NC_002967	2466742..2467506	677	66.94	85.1	765	2739861	677	677
flhA	NC_002967	63705..65801	1852	66.81	84.93	2097	2741670	1852	1852
TDE1779	NC_002967	complement(1820671..1822086)	1250	66.78	84.89	1416	2741223	1	1250
infB	NC_002967	complement(1138282..1140972)	2372	66.68	84.77	2691	2740236	2372	2372
TDE0455	NC_002967	511332..512537	1063	66.67	84.76	1206	2740752	1063	1063
citF	NC_002967	complement(1680150..1681646)	1318	66.6	84.67	1497	2739740	1318	1318
TDE1776	NC_002967	complement(1818504..1819322)	721	66.59	84.66	819	2741220	324	721
TDE0891	NC_002967	907732..908652	810	66.53	84.58	921	2739765	810	810
TDE2126	NC_002967	2159673..2159903	203	66.47	84.51	231	2739385	203	203
TDE1654	NC_002967	1702359..1704971	2295	66.44	84.46	2613	2738995	2295	2295
TDE1311	NC_002967	1347511..1349115	1408	66.36	84.36	1605	2739569	1408	1408
TDE1278	NC_002967	complement(1312318..1312878)	492	66.34	84.34	561	2740571	492	492
TDE1820	NC_002967	complement(1854387..1854782)	347	66.28	84.27	396	2739250	347	347
TDE0049	NC_002967	complement(58289..59179)	779	66.14	84.08	891	2741664	779	779
TDE2576	NC_002967	2601812..2602546	642	66.07	84	735	2741280	642	642
TDE0554	NC_002967	complement(590429..591058)	550	66.04	83.95	630	2739799	550	550
mtnA	NC_002967	complement(1720083..1721141)	924	66	83.91	1059	2739008	924	924
TDE2096	NC_002967	2123340..2124551	1057	65.97	83.87	1212	2740335	1057	1057
TDE1033	NC_002967	1061209..1062555	1171	65.76	83.6	1347	2741511	1171	1171
mutT	NC_002967	330220..330639	364	65.56	83.34	420	2740286	364	364
TDE1517	NC_002967	1563956..1564405	390	65.56	83.34	450	2739723	390	390
TDE1527	NC_002967	1570944..1571855	788	65.36	83.09	912	2739733	788	788
TDE1322	NC_002967	complement(1360110..1360826)	619	65.3	83.02	717	2739580	619	619
TDE0800	NC_002967	complement(823544..823978)	375	65.21	82.9	435	2740678	375	375
TDE0035	NC_002967	complement(41670..42110)	380	65.18	82.86	441	2741650	380	380
TDE2354	NC_002967	2390535..2390978	382	65.08	82.74	444	2739963	382	382
TDE2195	NC_002967	2231261..2231971	611	65	82.64	711	2740217	611	611
TDE1528	NC_002967	1571865..1573001	976	64.93	82.55	1137	2740890	976	976
TDE1230	NC_002967	1263206..1263565	309	64.93	82.54	360	2741172	309	309
TDE1032	NC_002967	1060294..1061157	740	64.79	82.36	864	2741510	736	740
TDE2781	NC_002967	complement(2830729..2832558)	1567	64.77	82.34	1830	2739170	1567	1567
TDE1913	NC_002967	1929950..1930957	862	64.69	82.24	1008	2740411	862	862
TDE0189	NC_002967	complement(225762..226550)	674	64.62	82.15	789	2741036	674	674
TDE0931	NC_002967	complement(953851..955197)	1148	64.47	81.96	1347	2740396	1148	1148
TDE1630	NC_002967	complement(1678732..1679772)	887	64.45	81.94	1041	2739739	887	887
TDE1114	NC_002967	complement(1148324..1148995)	572	64.39	81.85	672	2739530	572	572
TDE2750	NC_002967	2806173..2807348	1001	64.39	81.85	1176	2740717	1001	1001
TDE0505	NC_002967	complement(558257..558538)	240	64.38	81.84	282	2739602	240	240
TDE0248	NC_002967	282208..282576	314	64.37	81.83	369	2741447	314	314
TDE1450	NC_002967	1495460..1497916	2088	64.28	81.72	2457	2741413	2088	2088
TDE1044	NC_002967	1072215..1073288	912	64.23	81.66	1074	2741318	912	912
TDE2483	NC_002967	complement(2505970..2506749)	662	64.2	81.62	780	2741456	662	662
TDE2546	NC_002967	complement(2571967..2572851)	751	64.19	81.6	885	2739911	751	751
TDE1529	NC_002967	1573004..1575127	1800	64.1	81.5	2124	2740891	1800	1800
TDE0716	NC_002967	750968..751804	709	64.08	81.46	837	2740623	709	709
ltaE	NC_002967	complement(5075..6130)	893	63.97	81.32	1056	2741620	893	893
TDE0721	NC_002967	756891..758276	1164	63.53	80.76	1386	2740085	1164	1164
TDE2415	NC_002967	complement(2441803..2442435)	531	63.45	80.67	633	2739840	531	531
TDE2678	NC_002967	complement(2715875..2719480)	3025	63.46	80.67	3606	2739265	3025	3025
TDE2356	NC_002967	2391229..2392158	780	63.44	80.65	930	2739965	780	780
cadA	NC_002967	1422905..1424836	1620	63.43	80.64	1932	2741145	1620	1620
TDE1002	NC_002967	complement(1028535..1029227)	581	63.42	80.62	693	2739079	581	581
TDE0024	NC_002967	complement(29509..31182)	1402	63.35	80.54	1674	2741639	1402	1402
TDE2185	NC_002967	2218192..2219436	1037	63.01	80.1	1245	2740207	1037	1037
TDE2722	NC_002967	complement(2779756..2780964)	1007	63.01	80.1	1209	2740941	1007	1007
TDE0143	NC_002967	164153..165163	842	63	80.09	1011	2739298	842	842
TDE2693	NC_002967	2731273..2734074	2332	62.96	80.03	2802	2739280	2332	2332
TDE1249	NC_002967	1283665..1284600	778	62.87	79.93	936	2741425	778	778
TDE2756	NC_002967	complement(2811988..2813607)	1346	62.85	79.9	1620	2740723	1346	1346
TDE0173	NC_002967	204110..206650	2111	62.84	79.89	2541	2739525	2111	2111
TDE2488	NC_002967	complement(2510485..2511474)	822	62.81	79.85	990	2741461	822	822
murA	NC_002967	complement(677092..678372)	1057	62.42	79.35	1281	2740472	1057	1057
TDE0559	NC_002967	593599..594186	485	62.39	79.32	588	2739804	485	485
TDE1100	NC_002967	complement(1134358..1134762)	334	62.38	79.31	405	2740230	334	334
TDE0250	NC_002967	complement(283400..284725)	1090	62.18	79.05	1326	2739675	1090	1090
TDE1821	NC_002967	complement(1854905..1855477)	471	62.18	79.05	573	2739251	471	471
TDE1763	NC_002967	complement(1810966..1811295)	271	62.12	78.97	330	2740608	271	271
TDE0551	NC_002967	complement(587833..588363)	436	62.11	78.96	531	2740539	436	436
TDE0309	NC_002967	340806..341756	780	62.04	78.87	951	2741030	780	780
htrA-1	NC_002967	1980413..1981690	1048	62.03	78.86	1278	2741529	1048	1048
TDE0097	NC_002967	114337..114861	430	61.96	78.76	525	2741712	430	430
TDE0886	NC_002967	903481..904434	781	61.93	78.73	954	2739760	781	781
TDE2021	NC_002967	complement(2044247..2044849)	493	61.84	78.62	603	2740368	493	493
TDE0365	NC_002967	complement(411813..412511)	570	61.68	78.42	699	2741085	570	570
aroH	NC_002967	1551060..1551437	308	61.64	78.36	378	2739903	308	308
murD	NC_002967	421224..422654	1165	61.58	78.29	1431	2740122	1165	1165
aroC	NC_002967	1163555..1164640	881	61.36	78.01	1086	2739991	881	881
TDE2657	NC_002967	2693962..2694630	542	61.28	77.91	669	2741102	542	542
TDE1099	NC_002967	complement(1133826..1134341)	418	61.28	77.9	516	2740229	418	418
TDE1594	NC_002967	complement(1643083..1644912)	1482	61.26	77.88	1830	2739791	1482	1482
proS	NC_002967	2261025..2262812	1448	61.26	77.88	1788	2739496	1448	1448
TDE2205	NC_002967	complement(2242665..2244845)	1760	61.04	77.6	2181	2739481	1760	1760
sufB	NC_002967	704430..705896	1182	60.95	77.48	1467	2739660	1182	1182
TDE0039	NC_002967	complement(44579..45763)	951	60.71	77.18	1185	2741654	82	951
TDE0735	NC_002967	complement(774836..775093)	207	60.69	77.16	258	2740099	207	207
TDE0399	NC_002967	449568..450905	1073	60.66	77.12	1338	2739408	1073	1073
TDE0058	NC_002967	67126..67458	266	60.42	76.82	333	2741673	266	266
TDE0158	NC_002967	complement(185814..186038)	179	60.18	76.5	225	2741759	179	179
TDE2255	NC_002967	2291731..2292243	408	60.16	76.48	513	2741360	408	408
hsdR-1	NC_002967	complement(412512..415631)	2477	60.05	76.35	3120	2741086	2477	2477
TDE1773	NC_002967	complement(1816499..1817191)	550	60.03	76.32	693	2741217	550	550
TDE2743	NC_002967	2797810..2798337	419	60.03	76.31	528	2740962	419	419
TDE0954	NC_002967	978064..978900	664	60.01	76.29	837	2740762	664	664
TDE1997	NC_002967	2014936..2015316	302	59.96	76.23	381	2740450	302	302
TDE2559	NC_002967	complement(2585474..2587294)	1443	59.94	76.2	1821	2739924	1443	1443
TDE0638	NC_002967	complement(672578..673540)	763	59.93	76.19	963	2739363	763	763
TDE1650	NC_002967	complement(1697467..1698207)	587	59.92	76.18	741	2738991	587	587
ftsJ	NC_002967	complement(1982583..1983182)	475	59.88	76.13	600	2741531	475	475
TDE2440	NC_002967	complement(2470538..2472133)	1261	59.77	75.98	1596	2739865	1261	1261
TDE0440	NC_002967	496091..496366	218	59.75	75.96	276	2740586	218	218
TDE0099	NC_002967	115788..117074	1014	59.6	75.77	1287	2741714	1014	1014
TDE1248	NC_002967	1282736..1283680	744	59.55	75.71	945	2741424	744	744
TDE0637	NC_002967	complement(671583..672581)	785	59.44	75.57	999	2739362	785	785
TDE2295	NC_002967	2333474..2334343	683	59.38	75.5	870	2740260	683	683
rpmD	NC_002967	814557..814742	146	59.38	75.48	186	2740663	146	146
TDE1514	NC_002967	1560792..1562069	1003	59.37	75.47	1278	2739720	1003	1003
TDE1621	NC_002967	complement(1669043..1670833)	1400	59.13	75.17	1791	2740862	1400	1400
TDE2121	NC_002967	complement(2154202..2154819)	483	59.12	75.16	618	2739380	483	483
TDE1762	NC_002967	complement(1810275..1810994)	562	59.04	75.06	720	2740607	562	562
TDE0253	NC_002967	287292..288785	1166	59.04	75.05	1494	2739678	1166	1166
TDE1518	NC_002967	1564424..1565635	945	58.98	74.98	1212	2739724	945	945
TDE0966	NC_002967	complement(991490..992311)	640	58.9	74.87	822	2740774	640	640
TDE1315	NC_002967	1353157..1354893	1346	58.62	74.52	1737	2739573	1346	1346
TDE0480	NC_002967	536829..538265	1113	58.59	74.48	1437	2740527	1113	1113
dnaB	NC_002967	1716038..1717375	1035	58.51	74.39	1338	2739003	1035	1035
TDE1605	NC_002967	complement(1655623..1656201)	447	58.4	74.24	579	2740846	447	447
TDE0178	NC_002967	complement(210628..212718)	1614	58.39	74.23	2091	2739351	1614	1614
troB	NC_002967	complement(1258841..1259608)	592	58.31	74.13	768	2741167	592	592
TDE2550	NC_002967	complement(2575610..2576305)	536	58.25	74.06	696	2739915	536	536
TDE2650	NC_002967	complement(2688756..2689121)	281	58.08	73.83	366	2741095	281	281
TDE0501	NC_002967	complement(554275..555402)	865	58.01	73.74	1128	2738986	865	865
TDE0702	NC_002967	complement(737334..738059)	555	57.83	73.51	726	2739824	555	555
TDE0462	NC_002967	complement(516268..517077)	619	57.81	73.49	810	2739216	619	619
TDE2242	NC_002967	complement(2279659..2282124)	1874	57.48	73.08	2466	2741347	1874	1874
TDE1402	NC_002967	1443298..1444575	971	57.47	73.06	1278	2741269	971	971
TDE2334	NC_002967	2368769..2369647	665	57.23	72.75	879	2739429	665	665
TDE2135	NC_002967	2164726..2165478	569	57.16	72.67	753	2739394	569	569
TDE0037	NC_002967	complement(42641..42889)	188	57.11	72.61	249	2741652	188	188
TDE2137	NC_002967	2166265..2171769	4154	57.08	72.56	5505	2739396	4154	4154
TDE2015	NC_002967	complement(2036501..2037622)	846	57.04	72.51	1122	2740362	846	846
TDE1774	NC_002967	complement(1817590..1817979)	294	57.02	72.49	390	2741218	294	294
TDE1705	NC_002967	1761277..1762215	706	56.87	72.3	939	2740877	706	706
TDE1990	NC_002967	complement(2006457..2008586)	1599	56.79	72.19	2130	2740443	1599	1599
TDE2221	NC_002967	2262824..2263858	777	56.79	72.19	1035	2739497	777	777
TDE1407	NC_002967	complement(1449523..1450761)	930	56.78	72.18	1239	2741274	930	930
TDE1591	NC_002967	1638722..1639576	641	56.71	72.1	855	2739788	641	641
TDE1187	NC_002967	1213728..1214645	687	56.61	71.97	918	2740084	687	687
TDE0547	NC_002967	complement(586061..586972)	682	56.57	71.91	912	2740535	682	682
TDE1606	NC_002967	complement(1656271..1656948)	507	56.57	71.91	678	2740847	507	507
TDE2209	NC_002967	2247729..2249360	1219	56.5	71.83	1632	2739485	1219	1219
TDE1563	NC_002967	1615833..1616573	552	56.35	71.64	741	2739313	552	552
TDE0343	NC_002967	complement(384337..385455)	832	56.24	71.5	1119	2741239	832	832
TDE2309	NC_002967	complement(2346648..2348189)	1138	55.83	70.97	1542	2740274	1138	1138
TDE2313	NC_002967	complement(2349596..2352100)	1845	55.71	70.83	2505	2740278	1845	1845
TDE0946	NC_002967	968352..968795	326	55.54	70.61	444	2740979	326	326
TDE2207	NC_002967	complement(2245456..2246724)	930	55.44	70.48	1269	2739483	930	930
TDE1065	NC_002967	complement(1093753..1094241)	358	55.38	70.4	489	2740826	358	358
TDE0503	NC_002967	complement(556670..557521)	623	55.31	70.32	852	2738988	623	623
TDE1843	NC_002967	complement(1872289..1873095)	588	55.12	70.07	807	2740505	588	588
TDE0298	NC_002967	328103..330061	1426	55.06	70	1959	2740285	1426	1426
glxK	NC_002967	243122..244288	849	55.03	69.96	1167	2739814	849	849
TDE1698	NC_002967	complement(1756426..1757274)	616	54.88	69.77	849	2740870	616	616
gidB	NC_002967	2539184..2539948	555	54.88	69.77	765	2739025	555	555
TDE1526	NC_002967	1570705..1570947	176	54.79	69.65	243	2739732	176	176
TDE0085	NC_002967	complement(97686..101105)	2475	54.74	69.59	3420	2741700	2475	2475
TDE0106	NC_002967	complement(125632..126636)	727	54.72	69.56	1005	2741721	727	727
TDE2651	NC_002967	2689289..2690278	716	54.71	69.55	990	2741096	716	716
TDE0452	NC_002967	complement(510039..510233)	141	54.7	69.53	195	2740749	141	141
pcrA	NC_002967	920368..922356	1438	54.69	69.53	1989	2739943	1438	1438
TDE0795	NC_002967	complement(819678..820064)	279	54.53	69.33	387	2740673	279	279
aroA	NC_002967	complement(1740504..1741853)	970	54.35	69.1	1350	2740141	970	970
TDE0751	NC_002967	complement(790212..791141)	668	54.33	69.07	930	2739870	668	668
TDE1815	NC_002967	complement(1849548..1850234)	493	54.28	69.01	687	2739245	493	493
TDE0279	NC_002967	complement(308898..309872)	695	53.92	68.55	975	2741596	695	695
TDE1321	NC_002967	1359475..1360083	434	53.91	68.53	609	2739579	434	434
TDE2263	NC_002967	complement(2299367..2300281)	651	53.82	68.42	915	2740013	651	651
TDE1601	NC_002967	complement(1652479..1653126)	461	53.81	68.41	648	2740842	461	461
TDE1523	NC_002967	1568966..1570381	1006	53.74	68.32	1416	2739729	1006	1006
TDE2558	NC_002967	complement(2583819..2585477)	1178	53.71	68.28	1659	2739923	1178	1178
TDE1309	NC_002967	1344675..1346102	1013	53.66	68.22	1428	2739567	1013	1013
TDE1387	NC_002967	complement(1426905..1427822)	651	53.64	68.2	918	2741148	651	651
TDE0061	NC_002967	complement(67988..69034)	742	53.61	68.15	1047	2741676	742	742
hsdS	NC_002967	complement(2798345..2799943)	1129	53.41	67.9	1599	2740963	1129	1129
TDE0367	NC_002967	complement(415624..416643)	720	53.4	67.88	1020	2740119	720	720
TDE0596	NC_002967	complement(635072..636100)	726	53.37	67.85	1029	2741559	726	726
TDE1730	NC_002967	complement(1783833..1785635)	1271	53.32	67.79	1803	2739188	1271	1271
TDE0023	NC_002967	complement(28613..29509)	630	53.13	67.54	897	2741638	630	630
TDE2061	NC_002967	complement(2086869..2087882)	712	53.11	67.52	1014	2741188	712	712
pyrB	NC_002967	complement(148782..150389)	1128	53.06	67.46	1608	2739612	1128	1128
TDE1777	NC_002967	complement(1820046..1820483)	307	53.02	67.4	438	2741221	0	307
TDE0552	NC_002967	complement(588419..589483)	746	52.99	67.36	1065	2739797	746	746
TDE0506	NC_002967	complement(558535..558807)	191	52.92	67.28	273	2739603	191	191
TDE1554	NC_002967	1597145..1598161	708	52.66	66.95	1017	2739304	708	708
TDE0103	NC_002967	complement(122634..123776)	795	52.61	66.89	1143	2741718	795	795
TDE0549	NC_002967	complement(587087..587407)	223	52.55	66.81	321	2740537	223	223
TDE1784	NC_002967	complement(1823671..1824513)	585	52.49	66.73	843	2741228	584	585
TDE0044	NC_002967	complement(51750..53222)	1022	52.48	66.72	1473	2741659	1022	1022
TDE2014	NC_002967	complement(2035525..2036511)	684	52.42	66.64	987	2740361	684	684
TDE2759	NC_002967	2814451..2815161	492	52.34	66.54	711	2740726	492	492
TDE0104	NC_002967	complement(123773..124804)	714	52.33	66.53	1032	2741719	714	714
TDE1250	NC_002967	1284593..1285591	691	52.32	66.52	999	2741426	691	691
uraA	NC_002967	2289580..2290842	872	52.23	66.39	1263	2741356	872	872
TDE0599	NC_002967	complement(638281..638667)	267	52.19	66.35	387	2741562	267	267
lnt	NC_002967	2338420..2339997	1086	52.06	66.18	1578	2740264	1086	1086
TDE1016	NC_002967	1045669..1048073	1652	51.96	66.06	2405	2740996	1652	1652
TDE0706	NC_002967	740560..741672	764	51.92	66.01	1113	2739828	764	764
TDE1865	NC_002967	complement(1889231..1892284)	2087	51.69	65.72	3054	2740054	2087	2087
TDE2496	NC_002967	complement(2521260..2521988)	498	51.67	65.69	729	2741469	498	498
pgi	NC_002967	2598942..2600519	1078	51.68	65.69	1578	2739938	1078	1078
TDE1833	NC_002967	complement(1866367..1866804)	299	51.64	65.65	438	2740495	0	299
TDE1822	NC_002967	complement(1855569..1856012)	303	51.62	65.63	444	2740484	303	303
TDE1337	NC_002967	complement(1373856..1374896)	710	51.59	65.59	1041	2741071	710	710
TDE0360	NC_002967	complement(404192..405934)	1188	51.56	65.54	1743	2741080	1188	1188
rrlB	NC_002967	1221739..1224648	1971	51.23	65.13	2910	2806746	564	1971
TDE0122	NC_002967	complement(140616..141629)	686	51.18	65.06	1014	2741737	686	686
TDE0520	NC_002967	complement(566164..566751)	397	51.07	64.93	588	2739257	397	397
mfd	NC_002967	1322878..1326345	2340	51.04	64.89	3468	2741041	2340	2340
TDE2720	NC_002967	complement(2777086..2777922)	564	50.97	64.8	837	2740939	564	564
TDE0371	NC_002967	422827..424674	1244	50.92	64.73	1848	2740123	1244	1244
TDE0757	NC_002967	complement(796949..798016)	714	50.57	64.29	1068	2739876	714	714
TDE0219	NC_002967	complement(253446..253934)	326	50.43	64.11	489	2741125	326	326
pyrG	NC_002967	2729561..2731171	1074	50.43	64.11	1611	2739279	1074	1074
TDE1371	NC_002967	complement(1413388..1415259)	1246	50.35	64.01	1872	2741132	1246	1246
nrdA	NC_002967	complement(379679..382216)	1682	50.13	63.73	2538	2739340	1682	1682
TDE2018	NC_002967	complement(2039678..2040640)	638	50.11	63.71	963	2740365	638	638
TDE2587	NC_002967	2622331..2623350	675	50.06	63.64	1020	2741291	675	675
[truncated: 840 more rows]

## Sheet: MT_1clean (paired)(GE)
RNA sequence data of the mutant strain, Experiment #1.
Name	Chromosome	Region	Expression value	TPM	RPKM	Gene length	GeneID	Unique gene reads	Total gene reads
ssrA	NC_002967	complement(246212..246562)	201264	101617	107191	351	2806730	201264	201264
rnpB	NC_002967	1388132..1388457	37005	20116.5	21219.8	326	2806741	37005	37005
grdA	NC_002967	780427..780900	45530	17022.7	17956.4	474	2740299	45530	45530
TDE1004	NC_002967	complement(1029366..1030226)	76464	15738.5	16601.7	861	2740984	76464	76464
TDE1475	NC_002967	complement(1521424..1522281)	74138	15313.1	16153	858	2741590	74138	74138
TDE0011	NC_002967	15548..16195	53849	14726.9	15534.7	648	2741626	53849	53849
TDE0405	NC_002967	455610..457241	109346	11873.9	12525.1	1632	2740151	109346	109346
flaA	NC_002967	complement(1766956..1768005)	65143	10994.8	11597.9	1050	2740884	65143	65143
grdE-2	NC_002967	complement(2152795..2154084)	56943	7822.76	8251.83	1290	2739379	56943	56943
tuf	NC_002967	804872..806059	51766	7722.14	8145.69	1188	2740305	51766	51766
cfpA	NC_002967	861855..863903	80924	6999.14	7383.03	2049	2739619	80924	80924
TDE1072	NC_002967	1100881..1103496	96639	6546.73	6905.8	2616	2740833	96639	96639
TDE1477	NC_002967	complement(1522563..1523423)	31577	6499.46	6855.94	861	2741592	31577	31577
grdB-2	NC_002967	complement(2151488..2152783)	42142	5762.62	6078.68	1296	2739378	42142	42142
TDE2508	NC_002967	2531814..2533181	41751	5408.67	5705.32	1368	2739020	41751	41751
rpsL	NC_002967	1074237..1074611	11405	5389.81	5685.43	375	2741321	11405	11405
rplM	NC_002967	875159..875587	12301	5081.51	5360.22	429	2741363	12301	12301
rpsI	NC_002967	875613..875987	10508	4965.9	5238.27	375	2741364	10508	10508
oppA	NC_002967	complement(1098903..1100678)	44950	4485.35	4731.36	1776	2740832	44950	44950
TDE2056	NC_002967	complement(2083949..2085160)	28442	4158.79	4386.89	1212	2740650	28442	28442
TDE1736	NC_002967	1790048..1790218	3960	4104.01	4329.11	171	2739194	3960	3960
TDE2372	NC_002967	2404651..2405259	13910	4047.8	4269.82	609	2739981	13910	13910
groES	NC_002967	complement(959485..959751)	5315	3527.78	3721.27	267	2740967	5315	5315
TDE1259	NC_002967	complement(1292336..1293760)	27824	3460.3	3650.1	1425	2741435	27824	27824
TDE1408	NC_002967	1450969..1451679	13530	3372.39	3557.36	711	2741275	13530	13530
TDE0018	NC_002967	complement(23163..23663)	9499	3360.08	3544.37	501	2741633	9499	9499
rplU	NC_002967	complement(1803921..1804232)	5748	3264.91	3443.99	312	2740596	5748	5748
TDE2673	NC_002967	complement(2711760..2712467)	12991	3251.76	3430.12	708	2741118	12991	12991
secG	NC_002967	1270955..1271305	6242	3151.56	3324.42	351	2741180	6242	6242
TDE0130	NC_002967	150685..152058	23514	3032.84	3199.18	1374	2739442	23514	23514
infC	NC_002967	complement(2190282..2190809)	8454	2837.51	2993.15	528	2739142	8454	8454
trxA	NC_002967	779984..780301	5027	2801.5	2955.16	318	2740298	5027	5027
TDE0882	NC_002967	901589..901822	3543	2683.27	2830.45	234	2740929	3543	3543
rpsK	NC_002967	817091..817471	5726	2663.4	2809.48	381	2740668	5726	5726
ispE	NC_002967	1375029..1375883	12769	2646.67	2791.84	855	2741072	12769	12769
rplK	NC_002967	complement(2454809..2455240)	6420	2633.67	2778.12	432	2739850	6420	6420
TDE1409	NC_002967	1451701..1452441	10655	2548.27	2688.03	741	2741276	10655	10655
TDE1483	NC_002967	1528903..1529127	3225	2540.13	2679.46	225	2739884	3225	3225
rplA	NC_002967	complement(2454127..2454807)	9649	2510.99	2648.71	681	2739849	9649	9649
rpsG	NC_002967	1074622..1075092	6654	2503.64	2640.96	471	2741322	6654	6654
trxB	NC_002967	778858..779811	13294	2469.54	2604.99	954	2740297	13294	13294
rpsD	NC_002967	complement(1959526..1960146)	8638	2465.08	2600.29	621	2740183	8638	8638
trx	NC_002967	271520..271843	4506	2464.65	2599.83	324	2739833	4506	4506
gcvH	NC_002967	complement(1675001..1675369)	5080	2439.76	2573.57	369	2739735	5080	5080
TDE0062	NC_002967	69230..69721	6697	2412.26	2544.57	492	2741677	6697	6697
rpsP	NC_002967	901307..901552	3275	2359.31	2488.72	246	2740928	3275	3275
TDE1658	NC_002967	complement(1707745..1708821)	14335	2358.8	2488.18	1077	2738999	14335	14335
rplJ	NC_002967	complement(2453507..2454124)	8057	2310.44	2437.16	618	2739848	8057	8057
TDE1340	NC_002967	1376457..1377092	8258	2301.06	2427.27	636	2741074	8258	8258
rpsM	NC_002967	816702..817067	4664	2258.33	2382.19	366	2740667	4664	4664
TDE1855	NC_002967	1882986..1883273	3618	2226.31	2348.42	288	2740044	3618	3618
TDE1664	NC_002967	1718002..1719042	13070	2225.02	2347.06	1041	2739005	13070	13070
argF	NC_002967	complement(951809..952825)	12744	2220.72	2342.53	1017	2740394	12744	12744
TDE1950	NC_002967	complement(1966281..1967354)	13308	2195.93	2316.37	1074	2740190	13308	13308
rpsT	NC_002967	complement(1765306..1765575)	3321	2179.79	2299.35	270	2740882	3321	3321
TDE0851	NC_002967	complement(874839..875087)	3062	2179.29	2298.82	249	2741362	3062	3062
rpsE	NC_002967	814031..814552	6411	2176.53	2295.91	522	2740662	6411	6411
rplC	NC_002967	806495..807121	7587	2144.43	2262.05	627	2740307	7587	7587
rpsF	NC_002967	complement(1730292..1730573)	3403	2138.56	2255.86	282	2740133	3403	3403
TDE0091	NC_002967	complement(109280..109822)	6548	2137.07	2254.28	543	2741706	6548	6548
TDE2308	NC_002967	2345744..2346373	7305	2054.89	2167.6	630	2740273	7305	7305
secY	NC_002967	815208..816524	15214	2047.23	2159.52	1317	2740665	15214	15214
TDE1480	NC_002967	complement(1525252..1525671)	4792	2021.98	2132.88	420	2741595	4792	4792
TDE2349	NC_002967	complement(2385326..2386030)	7945	1997.17	2106.71	705	2739958	7945	7945
fusA-2	NC_002967	1075427..1077514	23172	1966.72	2074.59	2088	2741323	23172	23172
TDE1237	NC_002967	1270508..1270876	4087	1962.85	2070.51	369	2741179	4087	4087
tpl	NC_002967	complement(1149972..1151351)	15196	1951.46	2058.49	1380	2739534	15196	15196
TDE1273	NC_002967	complement(1307119..1308714)	17370	1928.75	2034.54	1596	2740566	17370	17370
TDE1727	NC_002967	complement(1780864..1781280)	4527	1923.91	2029.43	417	2739185	4527	4527
rpsB	NC_002967	complement(2383593..2384468)	9441	1909.96	2014.71	876	2739956	9441	9441
TDE0665	NC_002967	complement(699882..703442)	38267	1904.42	2008.87	3561	2739213	38267	38267
rpsH	NC_002967	812701..813099	4251	1888.11	1991.67	399	2740659	4251	4251
TDE1586	NC_002967	complement(1633528..1634010)	5121	1878.96	1982.02	483	2739783	5121	5121
rplQ	NC_002967	818527..819066	5692	1868.02	1970.47	540	2740670	5692	5692
gcvT	NC_002967	complement(1675428..1676501)	11133	1837.03	1937.79	1074	2739736	11133	11133
rpsU	NC_002967	2496438..2496647	2156	1819.45	1919.24	210	2739658	2156	2156
rplF	NC_002967	813110..813649	5507	1807.3	1906.43	540	2740660	5507	5507
TDE1076	NC_002967	1107076..1108116	10614	1806.92	1906.02	1041	2739088	10614	10614
acpP	NC_002967	1057442..1057678	2397	1792.38	1890.68	237	2741504	2397	2397
TDE1737	NC_002967	1790273..1790689	4205	1787.06	1885.08	417	2739195	4205	4205
rplR	NC_002967	813660..814022	3623	1768.77	1865.78	363	2740661	3623	3623
rplN	NC_002967	811249..811617	3671	1763.06	1859.76	369	2740655	3671	3671
TDE2080	NC_002967	complement(2109139..2111574)	23904	1739.01	1834.39	2436	2741207	23904	23904
ssb	NC_002967	complement(1729773..1730279)	4971	1737.58	1832.89	507	2740132	4971	4971
rpsJ	NC_002967	806124..806432	3026	1735.48	1830.67	309	2740306	3026	3026
rimM	NC_002967	901825..902364	5223	1714.1	1808.11	540	2739757	5223	5223
rplE	NC_002967	811941..812492	5335	1712.79	1806.74	552	2740657	5335	5335
rplP	NC_002967	810305..810724	4037	1703.41	1796.84	420	2740314	4037	4037
TDE0731	NC_002967	complement(770781..771437)	6286	1695.58	1788.58	657	2740095	6286	6286
TDE2287	NC_002967	complement(2324399..2325148)	7107	1679.32	1771.43	750	2740252	7107	7107
rplW	NC_002967	807774..808058	2697	1677.05	1769.03	285	2740309	2697	2697
nusG	NC_002967	complement(2455332..2455889)	5280	1676.91	1768.88	558	2739851	5280	5280
rpsO	NC_002967	1068079..1068348	2509	1646.82	1737.15	270	2741314	2509	2509
tsf	NC_002967	complement(2382677..2383519)	7763	1631.97	1721.48	843	2739441	7763	7763
rpsQ	NC_002967	810958..811230	2486	1613.79	1702.31	273	2740654	2486	2486
TDE1663	NC_002967	1717459..1717962	4562	1604.11	1692.09	504	2739004	4562	4562
TDE1511	NC_002967	1558628..1559254	5655	1598.36	1686.03	627	2739717	5655	5655
rplT	NC_002967	complement(2189665..2190024)	3242	1595.95	1683.49	360	2739140	3242	3242
trmD	NC_002967	902361..903092	6562	1588.67	1675.81	732	2739758	6562	6562
TDE1073	NC_002967	1103655..1104695	9310	1584.92	1671.85	1041	2740834	9310	9310
rplD	NC_002967	807136..807771	5685	1584.1	1670.99	636	2740308	5685	5685
rplB	NC_002967	808092..808922	7414	1581.11	1667.83	831	2740310	7414	7414
gcvP1	NC_002967	complement(1673609..1674913)	11600	1575.28	1661.68	1305	2739734	11600	11600
rpsS	NC_002967	808935..809213	2479	1574.64	1661.01	279	2740311	2479	2479
TDE1074	NC_002967	1104695..1106089	12241	1555.08	1640.37	1395	2739086	12241	12241
TDE1339	NC_002967	1375947..1376228	2444	1535.9	1620.14	282	2741073	2444	2444
yajC	NC_002967	complement(720755..721168)	3586	1535.04	1619.23	414	2740241	3586	3586
TDE1109	NC_002967	1143220..1144389	10029	1519.08	1602.4	1170	2740239	10029	10029
TDE2752	NC_002967	2809258..2809530	2339	1518.37	1601.65	273	2740719	2339	2339
TDE1585	NC_002967	complement(1633022..1633489)	3997	1513.55	1596.57	468	2739782	3997	3997
TDE2069	NC_002967	2096772..2097149	3221	1510.11	1592.94	378	2741196	3221	3221
rplV	NC_002967	809224..809580	3041	1509.59	1592.38	357	2740312	3041	3041
TDE1075	NC_002967	1106102..1107079	8319	1507.45	1590.13	978	2739087	8319	8319
rpoA	NC_002967	817482..818537	8943	1500.82	1583.14	1056	2740669	8943	8943
rpsC	NC_002967	809583..810302	6088	1498.48	1580.67	720	2740313	6088	6088
hbpB	NC_002967	complement(2082648..2083859)	10028	1466.29	1546.72	1212	2740649	10028	10028
rpmF	NC_002967	1057241..1057429	1549	1452.44	1532.11	189	2740965	1549	1549
TDE1750	NC_002967	complement(1803529..1803915)	3170	1451.64	1531.26	387	2740595	3170	3170
TDE0014	NC_002967	18930..19547	5057	1450.15	1529.69	618	2741629	5057	5057
rplX	NC_002967	811627..811941	2575	1448.69	1528.15	315	2740656	2575	2575
TDE2083	NC_002967	complement(2112702..2113253)	4482	1438.94	1517.86	552	2741210	4482	4482
TDE1717	NC_002967	1771571..1772221	5280	1437.35	1516.19	651	2740889	5280	5280
cheX	NC_002967	1538730..1539194	3764	1434.52	1513.2	465	2739894	3764	3764
TDE0985	NC_002967	1011177..1013114	15646	1430.73	1509.21	1938	2739062	15646	15646
rplS	NC_002967	903085..903444	2873	1414.3	1491.88	360	2739759	2873	2873
TDE0201	NC_002967	235503..235784	2246	1411.47	1488.88	282	2739017	2246	2246
TDE2030	NC_002967	2058394..2059179	6245	1408.05	1485.28	786	2740377	6245	6245
TDE1050	NC_002967	1077527..1078210	5373	1392.1	1468.45	684	2741324	5373	5373
TDE0793	NC_002967	819050..819265	1686	1383.29	1459.16	216	2740671	1686	1686
gcvP2	NC_002967	complement(1672161..1673609)	11293	1381.18	1456.94	1449	2740865	11293	11293
TDE0237	NC_002967	complement(269751..271280)	11897	1378.02	1453.6	1530	2739832	11897	11897
TDE1487	NC_002967	1530845..1531588	5723	1363.2	1437.97	744	2739888	5723	5723
TDE2194	NC_002967	complement(2229935..2231122)	9049	1349.88	1423.91	1188	2740216	9049	9049
secD	NC_002967	complement(718946..720709)	13334	1339.59	1413.06	1764	2740240	13334	13334
rplL	NC_002967	complement(2453001..2453390)	2930	1331.41	1404.44	390	2739847	2930	2930
TDE2446	NC_002967	complement(2474864..2476339)	11059	1327.82	1400.65	1476	2739631	11059	11059
atpE	NC_002967	complement(1421378..1421995)	4607	1321.11	1393.57	618	2741142	4607	4607
TDE1754	NC_002967	complement(1806727..1807113)	2872	1315.17	1387.31	387	2740599	2872	2872
groEL	NC_002967	complement(1203607..1205241)	12075	1308.82	1380.6	1635	2740072	12075	12075
cheY	NC_002967	1539216..1539656	3242	1302.82	1374.28	441	2739895	3242	3242
TDE0151	NC_002967	complement(171935..173191)	9119	1285.65	1356.16	1257	2740839	9119	9119
TDE0110	NC_002967	130721..131752	7479	1284.32	1354.76	1032	2741725	7479	7479
rnpA	NC_002967	complement(2425894..2426250)	2562	1271.8	1341.56	357	2740701	2562	2562
TDE0748	NC_002967	complement(783221..784378)	8184	1252.47	1321.16	1158	2740302	8184	8184
TDE1103	NC_002967	1136500..1136730	1622	1244.37	1312.62	231	2740233	1622	1622
TDE0951	NC_002967	974392..975438	7188	1216.66	1283.4	1047	2740759	7188	7188
TDE0177	NC_002967	complement(209881..210555)	4624	1214.01	1280.6	675	2739350	4624	4624
TDE0090	NC_002967	complement(108634..109296)	4502	1203.38	1269.38	663	2741705	4502	4502
TDE1039	NC_002967	1067212..1068075	5850	1199.92	1265.73	864	2741313	5850	5850
rplO	NC_002967	814742..815194	3045	1191.24	1256.58	453	2740664	3045	3045
TDE0434	NC_002967	489049..489624	3748	1153.15	1216.4	576	2740580	3748	3748
mglB	NC_002967	complement(2256854..2258065)	7833	1145.34	1208.16	1212	2739493	7833	7833
ackA	NC_002967	958203..959396	7589	1126.39	1188.17	1194	2740966	7589	7589
recX	NC_002967	875953..876621	4219	1117.62	1178.92	669	2741365	4219	4219
nqrA	NC_002967	complement(857199..858641)	9044	1110.72	1171.64	1443	2739615	9044	9044
secF	NC_002967	complement(717703..718944)	7778	1109.83	1170.7	1242	2739673	7778	7778
mtrF	NC_002967	2364874..2366424	9583	1094.96	1155.02	1551	2739423	9583	9583
glyA	NC_002967	complement(2704636..2706156)	9361	1090.69	1150.52	1521	2741113	9361	9361
rpmE	NC_002967	1553490..1553693	1243	1079.82	1139.04	204	2739905	1243	1243
TDE2153	NC_002967	complement(2189199..2189663)	2804	1068.65	1127.26	465	2739139	2804	2804
TDE0449	NC_002967	complement(506639..507121)	2879	1056.34	1114.28	483	2740431	2879	2879
TDE0176	NC_002967	complement(208890..209888)	5911	1048.59	1106.1	999	2739349	5911	5911
ppa	NC_002967	complement(685993..688064)	12234	1046.38	1103.77	2072	2740482	12234	12234
rpmI	NC_002967	complement(2190055..2190255)	1179	1039.51	1096.52	201	2739141	1179	1179
TDE1189	NC_002967	complement(1216709..1218165)	8536	1038.26	1095.2	1457	2741150	8536	8536
TDE1413	NC_002967	1455650..1456951	7558	1028.74	1085.16	1302	2739690	7558	7558
TDE2054	NC_002967	complement(2082276..2082614)	1962	1025.67	1081.93	339	2740648	1962	1962
TDE0324	NC_002967	357584..358204	3577	1020.79	1076.78	621	2739331	3577	3577
TDE0046	NC_002967	complement(55298..55939)	3692	1019.15	1075.04	642	2741661	3692	3692
TDE0456	NC_002967	complement(512626..513474)	4852	1012.8	1068.35	849	2740753	4852	4852
TDE2235	NC_002967	complement(2273440..2274678)	7041	1007.1	1062.34	1239	2741340	7041	7041
rpmG	NC_002967	complement(2456212..2456382)	970	1005.28	1060.41	171	2739853	970	970
secE	NC_002967	complement(2455893..2456072)	1006	990.46	1044.78	180	2739852	1006	1006
TDE2602	NC_002967	2641096..2641623	2948	989.47	1043.74	528	2741306	2948	2948
TDE0108	NC_002967	128539..128847	1709	980.15	1033.91	309	2741723	1709	1709
TDE2779	NC_002967	complement(2829718..2830515)	4409	979.14	1032.85	798	2740746	4409	4409
cheA	NC_002967	1534949..1537354	13264	976.99	1030.57	2406	2739892	13264	13264
TDE2369	NC_002967	2402432..2403529	5974	964.21	1017.1	1098	2739978	5974	5974
rplI	NC_002967	complement(1728733..1729332)	3216	949.89	1001.99	600	2740130	3216	3216
TDE0942	NC_002967	964272..965999	9262	949.88	1001.98	1728	2740975	9262	9262
atpB	NC_002967	complement(1733638..1734933)	6941	949.13	1001.19	1296	2740137	6941	6941
dnaK	NC_002967	660749..662689	10363	946.17	998.07	1941	2739353	10363	10363
pcp	NC_002967	complement(208219..208872)	3476	941.91	993.58	654	2739348	3476	3476
tig	NC_002967	1725052..1726407	7157	935.36	986.67	1356	2739012	7157	7157
TDE0338	NC_002967	377457..377924	2456	930.02	981.03	468	2739337	2456	2456
TDE2079	NC_002967	complement(2107608..2109125)	7964	929.76	980.75	1518	2741206	7964	7964
TDE2589	NC_002967	complement(2625090..2626496)	7363	927.41	978.27	1407	2741293	7363	7363
glmE	NC_002967	complement(2274750..2276207)	7607	924.62	975.34	1458	2741341	7607	7607
TDE1894	NC_002967	1914253..1915101	4423	923.25	973.89	849	2739123	4423	4423
TDE1925	NC_002967	1942120..1942665	2836	920.5	970.99	546	2740423	2836	2836
TDE0937	NC_002967	960091..960951	4464	918.82	969.22	861	2740970	4464	4464
TDE0186	NC_002967	complement(222463..223788)	6863	917.23	967.54	1326	2741033	6863	6863
TDE0340	NC_002967	378779..379666	4590	916.03	966.27	888	2739339	4590	4590
atpA	NC_002967	complement(1734935..1736704)	9082	909.32	959.2	1770	2740138	9082	9082
rpsR	NC_002967	complement(1729463..1729732)	1380	905.78	955.47	270	2740131	1380	1380
TDE2420	NC_002967	complement(2445050..2449324)	21743	901.35	950.79	4275	2739845	21743	21743
TDE0015	NC_002967	19567..20604	5256	897.36	946.58	1038	2741630	5256	5256
TDE2592	NC_002967	2627166..2627792	3146	889.2	937.97	627	2741296	3146	3146
rpsN	NC_002967	812504..812689	931	887.05	935.7	186	2740658	931	931
grdC	NC_002967	complement(273085..274623)	7680	884.37	932.87	1539	2739835	7680	7680
pta	NC_002967	48816..49823	5006	880.12	928.39	1008	2741657	5006	5006
TDE1197	NC_002967	1230092..1230526	2142	872.65	920.51	435	2741158	2142	2142
TDE0325	NC_002967	358191..358793	2942	864.64	912.06	603	2739332	2942	2942
TDE1360	NC_002967	1399437..1400741	6339	860.83	908.05	1305	2739461	6339	6339
TDE0296	NC_002967	complement(326932..327831)	4334	853.41	900.21	900	2740283	4334	4334
atpK	NC_002967	complement(1730717..1731139)	2025	848.39	894.92	423	2740134	2025	2025
TDE1356	NC_002967	complement(1395764..1396759)	4765	847.84	894.34	996	2739457	4765	4765
grpE	NC_002967	659985..660728	3540	843.22	889.47	744	2739352	3540	3540
TDE2226	NC_002967	2265501..2266472	4608	840.15	886.23	972	2739502	4608	4608
TDE2390	NC_002967	complement(2419605..2420648)	4946	839.58	885.63	1044	2740692	4946	4946
TDE1639	NC_002967	1689703..1690533	3915	834.91	880.7	831	2739748	3915	3915
rpmA	NC_002967	complement(1803248..1803499)	1165	819.28	864.22	252	2740594	1165	1165
pntB	NC_002967	complement(1214664..1216712)	9397	812.75	857.33	2049	2741149	9397	9397
TDE0855	NC_002967	876676..877245	2612	812.1	856.64	570	2741366	2612	2612
rpmB	NC_002967	complement(1017964..1018155)	875	807.64	851.93	192	2739068	875	875
TDE2071	NC_002967	2098381..2098653	1239	804.3	848.41	273	2741198	1239	1239
metK	NC_002967	complement(2492689..2493858)	5292	801.57	845.54	1170	2739655	5292	5292
TDE1680	NC_002967	complement(1731155..1733016)	8414	800.82	844.74	1862	2740135	8414	8414
rpoB	NC_002967	complement(2449349..2452852)	15821	800.16	844.05	3504	2739846	15821	15821
TDE2601	NC_002967	2638630..2641086	11076	798.89	842.71	2457	2741305	11076	11076
TDE0758	NC_002967	complement(798018..799013)	4488	798.55	842.35	996	2739877	4488	4488
TDE1190	NC_002967	1218363..1218803	1975	793.67	837.2	441	2741151	1975	1975
TDE2078	NC_002967	complement(2106878..2107606)	3248	789.58	832.89	729	2741205	3248	3248
TDE1346	NC_002967	1385359..1387218	8211	782.33	825.24	1860	2739447	8211	8211
efp	NC_002967	complement(992653..993216)	2489	782.09	824.98	564	2740540	2489	2489
TDE2695	NC_002967	complement(2736464..2739169)	11786	771.88	814.21	2706	2739282	11786	11786
TDE2401	NC_002967	2426646..2427782	4919	766.7	808.75	1137	2740703	4919	4919
fhs	NC_002967	complement(23755..25419)	7152	761.24	802.99	1665	2741634	7152	7152
prcA	NC_002967	800109..802028	8212	757.98	799.55	1920	2739880	8212	8212
nqrC	NC_002967	complement(855617..856186)	2436	757.38	798.92	570	2739613	2436	2436
TDE1414	NC_002967	1456952..1458088	4827	752.36	793.63	1137	2739691	4827	4827
gap	NC_002967	complement(1531694..1532743)	4448	750.73	791.91	1050	2739889	4448	4448
TDE2696	NC_002967	complement(2739188..2740126)	3974	750.02	791.16	939	2739283	3974	3974
TDE2767	NC_002967	complement(2820986..2821183)	828	741.1	781.74	198	2740734	828	828
TDE1473	NC_002967	complement(1520850..1521221)	1546	736.51	776.9	372	2741588	1546	1546
nqrB	NC_002967	complement(856183..857199)	4196	731.18	771.28	1017	2739614	4196	4196
TDE2674	NC_002967	complement(2712555..2713367)	3322	724.13	763.85	813	2741119	3322	3322
TDE2234	NC_002967	complement(2272400..2273335)	3803	720.05	759.54	936	2741339	3803	3803
TDE0200	NC_002967	234761..235432	2730	719.95	759.44	672	2739016	2730	2730
TDE0408	NC_002967	complement(460626..461462)	3395	718.83	758.25	837	2740154	3395	3395
TDE1415	NC_002967	1458081..1459931	7502	718.26	757.65	1851	2739692	7502	7502
mamA	NC_002967	1055263..1055682	1702	718.16	757.55	420	2741502	1702	1702
TDE2290	NC_002967	2327617..2328243	2528	714.53	753.72	627	2740255	2528	2528
TDE1347	NC_002967	1387265..1388092	3336	714.01	753.17	828	2739448	3336	3336
aspA	NC_002967	complement(2011007..2012398)	5602	713.2	752.32	1392	2740446	5602	5602
alaS	NC_002967	complement(1708921..1710723)	7253	712.9	752.01	1803	2739000	7253	7253
TDE1020	NC_002967	complement(1051655..1052683)	4138	712.66	751.75	1029	2741499	4138	4138
TDE2708	NC_002967	complement(2755226..2761588)	25510	710.49	749.46	6363	2739295	25510	25510
troA	NC_002967	complement(1259635..1260573)	3747	707.18	745.96	939	2741168	3747	3747
TDE1476	NC_002967	1522317..1522505	754	707	745.78	189	2741591	754	754
cheW-1	NC_002967	1537371..1538705	5322	706.49	745.23	1335	2739893	5322	5322
TDE2270	NC_002967	complement(2306370..2308469)	8352	704.82	743.48	2100	2740020	8352	8352
TDE2187	NC_002967	complement(2221237..2221638)	1597	704.03	742.64	402	2740209	1597	1597
atpD	NC_002967	complement(1733013..1733627)	2432	700.81	739.24	615	2740136	2432	2432
glyS	NC_002967	25586..26941	5318	695.02	733.14	1356	2741635	5318	5318
TDE2072	NC_002967	2098953..2099255	1185	693.08	731.1	303	2741199	1185	1185
TDE2526	NC_002967	complement(2553676..2555124)	5657	691.87	729.82	1449	2739038	5657	5657
gatC	NC_002967	complement(609288..609599)	1216	690.7	728.58	312	2741013	1216	1216
TDE2700	NC_002967	2744536..2745828	5029	689.28	727.08	1293	2739287	5029	5029
cheW-2	NC_002967	1637144..1637650	1959	684.76	722.31	507	2739786	1959	1959
TDE1741	NC_002967	1792932..1795472	9807	683.98	721.49	2541	2739199	9807	9807
prtP	NC_002967	802042..804209	8350	682.55	719.99	2168	2739881	8350	8350
TDE0012	NC_002967	16308..17762	5576	679.16	716.41	1455	2741627	5576	5576
TDE2432	NC_002967	2461554..2462624	4099	678.26	715.46	1071	2739857	4099	4099
TDE0525	NC_002967	570690..571223	2041	677.35	714.5	534	2739262	2041	2041
TDE2591	NC_002967	2626710..2627069	1373	675.89	712.96	360	2741295	1373	1373
TDE1009	NC_002967	complement(1033093..1035186)	7956	673.33	710.26	2094	2740989	7956	7956
TDE1416	NC_002967	1459936..1460787	3234	672.68	709.58	852	2739693	3234	3234
TDE2617	NC_002967	complement(2658433..2659434)	3793	670.85	707.64	1002	2740791	3793	3793
TDE1127	NC_002967	1158418..1160595	8220	668.84	705.53	2178	2739543	8220	8220
TDE0040	NC_002967	complement(45866..47518)	6199	664.6	701.05	1653	2741655	6199	6199
fliL	NC_002967	complement(2818876..2819421)	2046	664.08	700.51	546	2740731	2046	2046
TDE0132	NC_002967	152186..152356	640	663.27	699.65	171	2739444	640	640
tnaA	NC_002967	complement(284807..286186)	5146	660.85	697.09	1380	2739676	5146	5146
arcC	NC_002967	complement(2498611..2499540)	3466	660.47	696.7	930	2741449	3466	3466
pyrH	NC_002967	2114322..2115017	2593	660.24	696.45	696	2741212	2593	2593
fliM	NC_002967	complement(2817827..2818861)	3815	653.23	689.05	1035	2740730	3815	3815
clpP_1	NC_002967	1726432..1727025	2175	648.91	684.5	594	2740127	2175	2175
recA	NC_002967	894981..896225	4515	642.68	677.93	1245	2740919	4515	4515
adk	NC_002967	1147058..1147687	2280	641.36	676.54	630	2739528	2280	2280
TDE2391	NC_002967	complement(2420672..2421640)	3483	637	671.94	969	2740693	3483	3483
TDE0996	NC_002967	1022625..1024058	5142	635.47	670.32	1434	2739073	5142	5142
clpX	NC_002967	1727018..1728265	4468	634.47	669.26	1248	2740128	4468	4468
flgB	NC_002967	1245514..1245933	1499	632.5	667.19	420	2740106	1499	1499
TDE0114	NC_002967	complement(133671..134090)	1493	629.97	664.52	420	2741729	1493	1493
rpmD	NC_002967	814557..814742	657	625.98	660.32	186	2740663	657	657
nqrD	NC_002967	complement(854957..855616)	2329	625.37	659.67	660	2739519	2329	2329
TDE2132	NC_002967	complement(2162846..2163631)	2771	624.77	659.04	786	2739391	2771	2771
TDE0111	NC_002967	131755..132174	1475	622.38	656.51	420	2741726	1475	1475
TDE0829	NC_002967	complement(850275..851567)	4514	618.69	652.62	1293	2739513	4514	4514
gatA	NC_002967	complement(607816..609273)	5088	618.44	652.36	1458	2741012	5088	5088
TDE2147	NC_002967	complement(2184126..2184587)	1603	614.9	648.62	462	2739133	1603	1603
TDE1324	NC_002967	complement(1361005..1361700)	2405	612.37	645.96	696	2741058	2405	2405
TDE1110	NC_002967	1144412..1145731	4558	611.94	645.51	1320	2739526	4558	4558
TDE2778	NC_002967	complement(2829461..2829694)	803	608.15	641.5	234	2740745	803	803
nqrE	NC_002967	complement(854381..854953)	1960	606.19	639.44	573	2739518	1960	1960
TDE1380	NC_002967	complement(1420823..1421374)	1878	602.93	636	552	2741141	1878	1878
TDE0362	NC_002967	complement(407591..409534)	6612	602.76	635.82	1944	2741082	6612	6612
TDE2607	NC_002967	2648726..2649394	2268	600.8	633.75	669	2741311	2268	2268
thiD	NC_002967	730082..730891	2742	599.92	632.82	810	2739815	2742	2742
gltA	NC_002967	complement(459101..460612)	5115	599.52	632.4	1512	2740153	5115	5115
TDE2433	NC_002967	2462624..2463325	2374	599.31	632.18	702	2739858	2374	2374
TDE2396	NC_002967	complement(2423740..2425488)	5899	597.72	630.5	1749	2740698	5899	5899
TDE1018	NC_002967	1049367..1049795	1439	594.45	627.05	429	2740998	1439	1439
dnaN	NC_002967	complement(263980..265083)	3648	585.59	617.71	1104	2739083	3648	3648
motA	NC_002967	complement(2820185..2820964)	2570	583.91	615.94	780	2740733	2570	2570
TDE1108	NC_002967	complement(1142503..1142949)	1468	582.01	613.93	447	2740238	1468	1468
TDE1728	NC_002967	complement(1781306..1783324)	6622	581.25	613.13	2019	2739186	6622	6622
flgE	NC_002967	complement(2821209..2822600)	4565	581.18	613.06	1392	2740735	4565	4565
TDE2318	NC_002967	2355005..2355928	3024	579.99	611.8	924	2739413	3024	3024
TDE0468	NC_002967	complement(520590..521363)	2520	576.99	608.64	774	2739222	2520	2520
TDE1520	NC_002967	1566491..1567336	2751	576.27	607.88	846	2739726	2751	2751
TDE1240	NC_002967	1271520..1272422	2912	571.5	602.84	903	2741182	2912	2912
mreB	NC_002967	1389426..1390460	3331	570.35	601.64	1035	2739450	3331	3331
TDE0652	NC_002967	688317..689051	2364	569.99	601.26	735	2740483	2364	2364
rpmC	NC_002967	810737..810946	673	567.94	599.09	210	2740653	673	673
TDE2699	NC_002967	2742856..2744523	5344	567.78	598.92	1668	2739286	5344	5344
TDE0873	NC_002967	896283..897059	2486	567.01	598.11	777	2740920	2486	2486
TDE1642	NC_002967	complement(1692861..1693577)	2288	565.52	596.54	717	2739751	2288	2288
TDE2257	NC_002967	complement(2293593..2295194)	5105	564.73	595.71	1602	2740007	5105	5105
TDE1955	NC_002967	complement(1970280..1970990)	2245	559.57	590.26	711	2741518	2245	2245
TDE0339	NC_002967	378011..378628	1943	557.18	587.74	618	2739338	1943	1943
apt	NC_002967	complement(1736845..1737417)	1799	556.4	586.92	573	2740139	1799	1799
TDE1191	NC_002967	1218853..1219278	1333	554.54	584.95	426	2741152	1333	1333
TDE2058	NC_002967	complement(2085444..2086262)	2560	553.94	584.33	819	2740652	2560	2560
TDE2281	NC_002967	complement(2317510..2318583)	3343	551.62	581.88	1074	2740031	3343	3343
pheS	NC_002967	complement(128923..130470)	4813	551	581.23	1548	2741724	4813	4813
TDE0205	NC_002967	238684..239748	3294	548.13	578.19	1065	2739811	3294	3294
TDE1232	NC_002967	complement(1265443..1267122)	5190	547.48	577.51	1680	2741174	5190	5190
prs	NC_002967	complement(2780961..2782217)	3879	546.88	576.88	1257	2740942	3879	3879
TDE2662	NC_002967	complement(2697877..2698740)	2656	544.78	574.66	864	2741107	2656	2656
TDE1426	NC_002967	1468759..1469865	3398	543.98	573.82	1107	2739703	3398	3398
TDE0654	NC_002967	689746..690918	3598	543.59	573.41	1173	2739202	3598	3598
TDE0100	NC_002967	complement(117064..119034)	5944	534.44	563.76	1971	2741715	5944	5944
brnQ	NC_002967	complement(1909590..1910978)	4186	534.08	563.37	1389	2739118	4186	4186
fliY	NC_002967	complement(2816653..2817834)	3553	532.71	561.92	1182	2740729	3553	3553
TDE0025	NC_002967	complement(31191..31649)	1375	530.88	560	459	2741640	1375	1375
TDE0653	NC_002967	689063..689734	1993	525.59	554.42	672	2739201	1993	1993
TDE1382	NC_002967	1422140..1422493	1049	525.15	553.95	354	2741143	1049	1049
cobO	NC_002967	245691..246206	1518	521.35	549.95	516	2739367	1518	1518
ppdK	NC_002967	1548181..1550982	8237	520.97	549.54	2802	2739902	8237	8237
TDE2144	NC_002967	complement(2180541..2181836)	3806	520.44	548.99	1296	2739130	3806	3806
TDE2567	NC_002967	complement(2594288..2595166)	2578	519.76	548.27	879	2739932	2578	2578
TDE0102	NC_002967	121315..122607	3777	517.68	546.07	1293	2741717	3777	3777
flgD	NC_002967	complement(2822613..2823122)	1487	516.71	545.05	510	2740736	1487	1487
nusA	NC_002967	complement(1140980..1142467)	4326	515.22	543.48	1488	2740237	4326	4326
dnaG	NC_002967	1383579..1385366	5193	514.71	542.94	1788	2739446	5193	5193
TDE0354	NC_002967	398507..399061	1609	513.77	541.95	555	2740161	1609	1609
TDE1024	NC_002967	1055715..1057094	3971	509.95	537.92	1380	2741503	3971	3971
TDE2211	NC_002967	complement(2250807..2251406)	1706	503.89	531.53	600	2739487	1706	1706
TDE2608	NC_002967	2649415..2650533	3167	501.57	529.08	1119	2740782	3167	3167
TDE0265	NC_002967	complement(297353..297608)	724	501.2	528.69	256	2741249	724	724
TDE2161	NC_002967	2194230..2194784	1566	500.04	527.47	555	2739147	1566	1566
clpP_2	NC_002967	2417877..2418479	1697	498.74	526.09	603	2740690	1697	1697
TDE2131	NC_002967	complement(2162180..2162773)	1668	497.64	524.94	594	2739390	1668	1668
rho	NC_002967	1551807..1553453	4616	496.69	523.93	1647	2739904	4616	4616
fliK	NC_002967	complement(2823134..2824507)	3849	496.44	523.67	1374	2740737	3849	3849
pnp	NC_002967	1068464..1070560	5862	495.4	522.57	2097	2741315	5862	5862
TDE1012	NC_002967	1041533..1043986	6856	495.11	522.27	2454	2740992	6856	6856
TDE1460	NC_002967	complement(1508797..1511181)	6618	491.75	518.73	2385	2741575	6618	6618
TDE1420	NC_002967	1464515..1465714	3322	490.6	517.51	1200	2739697	3322	3322
infB	NC_002967	complement(1138282..1140972)	7442	490.1	516.98	2691	2740236	7442	7442
TDE0586	NC_002967	625386..625700	870	489.46	516.31	315	2741022	870	870
TDE2738	NC_002967	2792903..2794633	4766	487.94	514.7	1731	2740957	4766	4766
TDE1343	NC_002967	1380686..1382296	4412	485.34	511.96	1611	2741077	4412	4412
TDE0067	NC_002967	complement(74031..75278)	3393	481.81	508.24	1248	2741682	3393	3393
motB	NC_002967	complement(2819464..2820183)	1957	481.69	508.11	720	2740732	1957	1957
TDE0386	NC_002967	complement(437395..438411)	2761	481.12	507.51	1017	2740318	2761	2761
TDE0607	NC_002967	complement(644215..644970)	2052	481.02	507.41	756	2739163	2052	2052
TDE2336	NC_002967	complement(2372015..2373286)	3428	477.6	503.79	1272	2739431	3428	3428
TDE2351	NC_002967	2386873..2387364	1322	476.19	502.3	492	2739960	1322	1322
TDE2188	NC_002967	complement(2221664..2223211)	4148	474.87	500.92	1548	2740210	4148	4148
TDE1272	NC_002967	complement(1306080..1307066)	2642	474.38	500.4	987	2740565	2642	2642
TDE1643	NC_002967	complement(1693649..1694641)	2655	473.83	499.82	993	2739752	2655	2655
TDE0212	NC_002967	complement(247348..248325)	2614	473.67	499.65	978	2739369	2614	2614
ptrB	NC_002967	complement(2173173..2175230)	5494	473.1	499.05	2058	2739399	5494	5494
TDE1481	NC_002967	1525797..1526933	3032	472.58	498.5	1137	2739882	3032	3032
TDE2694	NC_002967	complement(2734169..2736391)	5921	472.03	497.91	2223	2739281	5921	5921
TDE1051	NC_002967	complement(1078302..1078586)	748	465.12	490.63	285	2741325	748	748
TDE1482	NC_002967	1527036..1528793	4581	461.8	487.13	1758	2739883	4581	4581
TDE2594	NC_002967	complement(2629020..2630120)	2865	461.15	486.45	1101	2741298	2865	2865
TDE2408	NC_002967	complement(2435307..2435477)	444	460.15	485.38	171	2740710	444	444
TDE1126	NC_002967	1157685..1158425	1918	458.71	483.87	741	2739542	1918	1918
TDE1233	NC_002967	1267343..1267669	845	457.95	483.07	327	2741175	845	845
TDE2300	NC_002967	complement(2340043..2341524)	3827	457.64	482.74	1482	2740265	3827	3827
grdD	NC_002967	complement(271918..273072)	2982	457.55	482.64	1155	2739834	2982	2982
TDE2086	NC_002967	2115017..2115535	1339	457.22	482.29	519	2740325	1339	1339
rpe	NC_002967	complement(2632126..2632755)	1624	456.83	481.89	630	2741301	1624	1624
nusB	NC_002967	complement(1707320..1707730)	1054	454.47	479.4	411	2738998	1054	1054
thrS	NC_002967	1121246..1123003	4508	454.44	479.36	1758	2739102	4508	4508
TDE2403	NC_002967	complement(2428731..2429372)	1642	453.26	478.12	642	2740705	1642	1642
TDE1068	NC_002967	complement(1095784..1096776)	2535	452.42	477.23	993	2740829	2535	2535
TDE1742	NC_002967	complement(1795743..1797668)	4909	451.7	476.47	1926	2739200	4909	4909
TDE2395	NC_002967	complement(2422834..2423544)	1807	450.4	475.1	711	2740697	1807	1807
TDE0300	NC_002967	330983..332413	3633	449.92	474.6	1431	2740287	3633	3633
TDE0753	NC_002967	793340..793978	1617	448.45	473.05	639	2739872	1617	1617
TDE1417	NC_002967	1460796..1462031	3110	445.91	470.37	1236	2739694	3110	3110
TDE1406	NC_002967	complement(1448767..1449468)	1760	444.31	468.68	702	2741273	1760	1760
TDE1424	NC_002967	1467275..1467691	1043	443.26	467.57	417	2739701	1043	1043
TDE2325	NC_002967	2360092..2361237	2866	443.2	467.51	1146	2739420	2866	2866
TDE2244	NC_002967	2283160..2284380	3042	441.52	465.74	1221	2741349	3042	3042
hlyIII	NC_002967	complement(2354208..2354861)	1628	441.15	465.35	654	2739412	1628	1628
TDE0089	NC_002967	complement(106965..108644)	4178	440.73	464.9	1680	2741704	4178	4178
ftsH	NC_002967	524641..526617	4916	440.67	464.84	1977	2739224	4916	4916
TDE0844	NC_002967	865026..867833	6970	439.89	464.02	2808	2739621	6970	6970
gyrB	NC_002967	1684..3600	4758	439.86	463.98	1917	2741616	4758	4758
arcA	NC_002967	508793..510025	3056	439.24	463.33	1233	2740748	3056	3056
TDE2350	NC_002967	complement(2386143..2386751)	1506	438.25	462.28	609	2739959	1506	1506
recQ	NC_002967	complement(358838..360718)	4649	438.01	462.03	1881	2739333	4649	4649
TDE2373	NC_002967	2405263..2405862	1481	437.43	461.43	600	2739982	1481	1481
TDE2529	NC_002967	complement(2557068..2557328)	644	437.28	461.26	261	2739041	644	644
TDE1711	NC_002967	complement(1765642..1766808)	2878	437.05	461.02	1167	2740883	2878	2878
TDE0056	NC_002967	65846..66052	509	435.77	459.67	207	2741671	509	509
TDE2001	NC_002967	complement(2019865..2021658)	4407	435.34	459.22	1794	2740454	4407	4407
TDE1328	NC_002967	complement(1363052..1363492)	1083	435.21	459.08	441	2741062	1083	1083
hutU	NC_002967	2646587..2648611	4972	435.13	458.99	2025	2741310	4972	4972
TDE2353	NC_002967	2389269..2390516	3057	434.1	457.91	1248	2739962	3057	3057
TDE2186	NC_002967	2219488..2221143	4056	434.06	457.86	1656	2740208	4056	4056
TDE1069	NC_002967	complement(1096773..1097789)	2486	433.2	456.96	1017	2740830	2486	2486
TDE2315	NC_002967	2352412..2353239	2022	432.77	456.51	828	2740280	2022	2022
TDE1089	NC_002967	complement(1120060..1121034)	2376	431.87	455.56	975	2739101	2376	2376
gatB	NC_002967	complement(606342..607823)	3607	431.33	454.99	1482	2741011	3607	3607
TDE2150	NC_002967	complement(2187344..2188366)	2489	431.18	454.83	1023	2739136	2489	2489
TDE0760	NC_002967	799576..800073	1210	430.59	454.21	498	2739879	1210	1210
TDE1584	NC_002967	1632165..1632914	1817	429.34	452.89	750	2739781	1817	1817
TDE0878	NC_002967	899792..899989	479	428.73	452.24	198	2740925	479	479
fliG	NC_002967	1248581..1249630	2529	426.84	450.26	1050	2740110	2529	2529
flgK	NC_002967	2387375..2389246	4498	425.82	449.17	1872	2739961	4498	4498
TDE1456	NC_002967	complement(1503402..1504829)	3417	424.06	447.32	1428	2741419	3417	3417
TDE0874	NC_002967	897079..897594	1233	423.47	446.7	516	2740921	1233	1233
TDE1418	NC_002967	1462058..1463440	3300	422.86	446.06	1383	2739695	3300	3300
TDE2439	NC_002967	complement(2469360..2470451)	2597	421.46	444.58	1092	2739864	2597	2597
TDE2047	NC_002967	complement(2076148..2076441)	698	420.74	443.82	294	2740641	698	698
TDE1921	NC_002967	complement(1940409..1940819)	974	419.98	443.01	411	2740419	974	974
TDE2130	NC_002967	complement(2161664..2162149)	1151	419.71	442.73	486	2739389	1151	1151
TDE0473	NC_002967	528761..530860	4973	419.67	442.69	2100	2740520	4973	4973
TDE0444	NC_002967	499106..499831	1704	415.95	438.77	726	2740426	1704	1704
TDE1286	NC_002967	1322197..1322877	1596	415.33	438.11	681	2741040	1596	1596
TDE1807	NC_002967	complement(1843524..1843856)	778	414.04	436.75	333	2739237	778	778
TDE2684	NC_002967	complement(2724270..2724938)	1561	413.51	436.19	669	2739271	1561	1561
TDE0187	NC_002967	223985..224752	1790	413.05	435.7	768	2741034	1790	1790
TDE2108	NC_002967	complement(2132992..2133585)	1383	412.62	435.25	594	2740347	1383	1383
TDE2730	NC_002967	2786726..2787499	1796	411.22	433.78	774	2740949	1796	1796
TDE1879	NC_002967	complement(1900789..1902535)	4049	410.74	433.27	1747	2739108	4049	4049
TDE0322	NC_002967	complement(355196..355495)	694	409.97	432.45	300	2739329	694	694
fliF	NC_002967	1246876..1248579	3941	409.87	432.35	1704	2740109	3941	3941
TDE1888	NC_002967	complement(1909213..1909590)	873	409.29	431.74	378	2739117	873	873
TDE0939	NC_002967	962339..963274	2156	408.21	430.6	936	2740972	2156	2156
TDE0650	NC_002967	684837..685871	2372	406.15	428.42	1035	2740481	2372	2372
TDE0115	NC_002967	134194..134841	1482	405.31	427.54	648	2741730	1482	1482
TDE0585	NC_002967	complement(623228..625114)	4313	405.06	427.27	1887	2741021	4313	4313
TDE1354	NC_002967	1395026..1395265	548	404.65	426.84	240	2739455	548	548
cheB	NC_002967	682940..684058	2550	403.85	426	1119	2740479	2550	2550
TDE0472	NC_002967	528516..528734	497	402.18	424.24	219	2740519	497	497
TDE1122	NC_002967	complement(1153463..1153801)	767	400.96	422.96	339	2739538	767	767
TDE0214	NC_002967	complement(249595..250539)	2135	400.38	422.34	945	2739371	2135	2135
TDE0630	NC_002967	663980..665431	3275	399.72	421.64	1452	2739355	3275	3275
TDE1590	NC_002967	1637656..1638681	2314	399.69	421.61	1026	2739787	2314	2314
asnC	NC_002967	complement(1004069..1005490)	3203	399.18	421.07	1422	2740552	3203	3203
TDE2228	NC_002967	complement(2267377..2268822)	3243	397.46	419.25	1446	2741333	3243	3243
fliH	NC_002967	1249651..1250577	2075	396.69	418.44	927	2740111	2075	2075
gltX	NC_002967	237108..238628	3403	396.5	418.25	1521	2739810	3403	3403
TDE0803	NC_002967	825457..826935	3306	396.14	417.86	1479	2739545	3306	3306
TDE1419	NC_002967	1463476..1464513	2311	394.56	416.2	1038	2739696	2311	2311
purC	NC_002967	722867..723817	2112	393.57	415.16	951	2740245	2112	2112
TDE1067	NC_002967	complement(1094634..1095791)	2569	393.16	414.72	1158	2740828	2569	2569
TDE0824	NC_002967	complement(845316..845966)	1444	393.09	414.65	651	2739508	1444	1444
lpdA	NC_002967	complement(1677243..1678604)	3020	392.95	414.5	1362	2739738	3020	3020
citE	NC_002967	complement(1681659..1682528)	1921	391.31	412.77	870	2739741	1921	1921
TDE1052	NC_002967	complement(1078802..1078960)	351	391.22	412.68	159	2741326	351	351
TDE1070	NC_002967	complement(1097790..1098815)	2263	390.88	412.32	1026	2740831	2263	2263
TDE0202	NC_002967	complement(235960..236982)	2256	390.82	412.25	1023	2739018	2256	2256
TDE1008	NC_002967	1032246..1032866	1363	388.97	410.3	621	2740988	1363	1363
TDE2468	NC_002967	2491045..2491245	440	387.94	409.22	201	2739653	440	440
TDE0843	NC_002967	863990..865015	2242	387.26	408.5	1026	2739620	2242	2242
TDE0484	NC_002967	complement(539786..541906)	4623	386.27	407.46	2121	2741389	4623	4623
def	NC_002967	complement(1695633..1696142)	1111	386.06	407.23	510	2739754	1111	1111
purQ	NC_002967	complement(1447952..1448764)	1770	385.83	406.99	813	2741272	1770	1770
TDE1425	NC_002967	1467688..1468695	2187	384.5	405.59	1008	2739702	2187	2187
TDE1111	NC_002967	1145770..1146999	2666	384.12	405.19	1230	2739527	2666	2666
gpmA	NC_002967	complement(1755606..1756349)	1607	382.78	403.78	744	2740869	1607	1607
TDE2595	NC_002967	complement(2630124..2631170)	2260	382.54	403.52	1047	2741299	2260	2260
TDE2596	NC_002967	complement(2631167..2632129)	2075	381.86	402.8	963	2741300	2075	2075
TDE0606	NC_002967	complement(643329..644222)	1922	381	401.9	894	2739162	1922	1922
pheT	NC_002967	1944124..1945878	3768	380.49	401.36	1755	2740167	3768	3768
TDE0048	NC_002967	complement(57277..57912)	1365	380.35	401.21	636	2741663	1365	1365
TDE1470	NC_002967	complement(1517856..1518116)	558	378.88	399.66	261	2741585	558	558
TDE2406	NC_002967	complement(2432137..2433603)	3132	378.36	399.11	1467	2740708	3132	3132
TDE1469	NC_002967	complement(1517423..1517854)	918	376.59	397.24	432	2741584	918	918
TDE0361	NC_002967	406129..407502	2910	375.33	395.92	1374	2741081	2910	2910
TDE1693	NC_002967	complement(1748528..1749316)	1671	375.33	395.91	789	2740148	1671	1671
TDE0066	NC_002967	complement(73426..74016)	1249	374.53	395.07	591	2741681	1249	1249
TDE1435	NC_002967	1478443..1479603	2450	373.98	394.49	1161	2741398	2450	2450
TDE0845	NC_002967	867935..868609	1423	373.6	394.09	675	2739622	1423	1423
TDE0605	NC_002967	complement(642721..643305)	1232	373.22	393.69	585	2739161	1232	1232
TDE2210	NC_002967	complement(2249484..2250791)	2753	373	393.46	1308	2739486	2753	2753
TDE1121	NC_002967	complement(1152904..1153446)	1142	372.71	393.16	543	2739537	1142	1142
rnc	NC_002967	1057702..1058442	1558	372.61	393.05	741	2741505	1558	1558
htpG	NC_002967	complement(2503456..2505378)	4029	371.3	391.67	1923	2741453	4029	4029
citD	NC_002967	complement(1682518..1682781)	553	371.22	391.58	264	2739742	553	553
TDE0113	NC_002967	132755..133669	1915	370.9	391.24	915	2741728	1915	1915
TDE0603	NC_002967	641028..641945	1914	369.5	389.76	918	2739159	1914	1914
TDE2073	NC_002967	2099311..2100564	2614	369.42	389.68	1254	2741200	2614	2614
TDE0291	NC_002967	complement(320884..321150)	556	369.04	389.28	267	2741382	556	556
murC	NC_002967	1116468..1117910	3003	368.81	389.03	1443	2739097	3003	3003
TDE2183	NC_002967	2215339..2215995	1364	367.92	388.1	657	2740205	1364	1364
TDE1519	NC_002967	1565741..1566412	1395	367.89	388.06	672	2739725	1395	1395
aspS	NC_002967	1634173..1635945	3680	367.83	388.01	1773	2739784	3680	3680
thyX	NC_002967	342956..343756	1659	367.05	387.18	801	2740510	1659	1659
TDE1548	NC_002967	1591975..1592262	596	366.74	386.86	288	2740910	596	596
TDE0031	NC_002967	complement(38925..39185)	540	366.66	386.77	261	2741646	540	540
TDE2751	NC_002967	2807710..2809254	3188	365.68	385.74	1545	2740718	3188	3188
serS	NC_002967	complement(2344325..2345593)	2609	364.35	384.34	1269	2740272	2609	2609
TDE1857	NC_002967	complement(1884019..1884540)	1073	364.28	384.26	522	2740046	1073	1073
TDE1290	NC_002967	1327539..1328708	2402	363.83	383.78	1170	2741044	2402	2402
TDE0626	NC_002967	658230..659744	3101	362.74	382.64	1515	2740471	3101	3101
TDE1521	NC_002967	1567351..1567914	1154	362.61	382.5	564	2739727	1154	1154
TDE0820	NC_002967	complement(843804..844463)	1349	362.22	382.09	660	2739504	1349	1349
TDE1383	NC_002967	1422441..1422911	961	361.59	381.42	471	2741144	961	961
hutI	NC_002967	complement(56010..57251)	2533	361.43	381.25	1242	2741662	2533	2533
TDE1427	NC_002967	1469853..1471250	2849	361.16	380.96	1398	2739704	2849	2849
sppA	NC_002967	complement(336880..338709)	3720	360.25	380.01	1830	2741027	3720	3720
TDE2616	NC_002967	complement(2657770..2658429)	1336	358.73	378.41	660	2740790	1336	1336
TDE2672	NC_002967	2710350..2711690	2714	358.67	378.34	1341	2741117	2714	2714
TDE1056	NC_002967	1085350..1085955	1221	357.07	376.65	606	2740817	1221	1221
prfA	NC_002967	complement(2511481..2512566)	2185	356.56	376.12	1086	2741462	2185	2185
TDE2164	NC_002967	complement(2196338..2197045)	1424	356.44	375.99	708	2739150	1424	1424
TDE0188	NC_002967	224861..225760	1809	356.21	375.75	900	2741035	1809	1809
TDE2729	NC_002967	complement(2785846..2786547)	1407	355.19	374.68	702	2740948	1407	1407
metG	NC_002967	1090647..1093028	4762	354.29	373.72	2382	2740824	4762	4762
TDE2297	NC_002967	complement(2336429..2337109)	1360	353.92	373.33	681	2740262	1360	1360
TDE1021	NC_002967	complement(1052680..1053654)	1946	353.71	373.11	975	2741500	1946	1946
TDE2467	NC_002967	complement(2489971..2491020)	2092	353.09	372.45	1050	2739652	2092	2092
TDE0856	NC_002967	877251..878438	2360	352.05	371.36	1188	2741367	2360	2360
TDE1125	NC_002967	complement(1156274..1157647)	2727	351.73	371.02	1374	2739541	2727	2727
TDE0734	NC_002967	complement(774190..774769)	1145	349.85	369.04	580	2740098	1145	1145
TDE2245	NC_002967	2284380..2286197	3584	349.37	368.53	1818	2741350	3584	3584
cysS	NC_002967	complement(109867..111345)	2900	347.49	366.55	1479	2741707	2900	2900
TDE0947	NC_002967	complement(968804..970882)	4068	346.77	365.79	2079	2740980	4068	4068
TDE2435	NC_002967	complement(2465956..2466552)	1168	346.72	365.74	597	2739860	1168	1168
ileS	NC_002967	complement(2698706..2702008)	6461	346.66	365.67	3303	2741108	6461	6461
TDE0642	NC_002967	complement(678550..679254)	1379	346.64	365.66	705	2740473	1379	1379
flgG-1	NC_002967	1030567..1031379	1589	346.37	365.37	813	2740986	1589	1589
megL	NC_002967	complement(2237340..2238545)	2357	346.36	365.35	1206	2739476	2357	2357
TDE2392	NC_002967	complement(2421763..2422440)	1324	346.07	365.05	678	2740694	1324	1324
TDE2709	NC_002967	complement(2761784..2766448)	9101	345.74	364.7	4665	2739296	9101	9101
citF	NC_002967	complement(1680150..1681646)	2910	344.49	363.39	1497	2739740	2910	2910
TDE0199	NC_002967	complement(234289..234798)	991	344.36	363.25	510	2739015	991	991
TDE1423	NC_002967	1466926..1467273	676	344.25	363.13	348	2739700	676	676
TDE1687	NC_002967	complement(1741850..1744132)	4416	342.79	361.6	2283	2740142	4416	4416
TDE1079	NC_002967	1111260..1111865	1172	342.74	361.54	606	2739091	1172	1172
TDE1716	NC_002967	complement(1770941..1771318)	730	342.25	361.02	378	2740888	730	730
fliE	NC_002967	1246447..1246812	706	341.85	360.6	366	2740108	706	706
secA	NC_002967	complement(1918212..1920980)	5341	341.83	360.58	2769	2739127	5341	5341
tpiA	NC_002967	1269626..1270378	1450	341.26	359.98	753	2741178	1450	1450
TDE0323	NC_002967	complement(355840..357285)	2784	341.2	359.92	1446	2739330	2784	2784
TDE0445	NC_002967	499884..501164	2448	338.67	357.24	1281	2740427	2448	2448
TDE2293	NC_002967	complement(2329415..2332660)	6202	338.6	357.18	3246	2740258	6202	6202
fliA	NC_002967	complement(2723457..2724245)	1507	338.49	357.06	789	2739270	1507	1507
TDE0051	NC_002967	complement(60163..61314)	2191	337.05	355.54	1152	2741666	2191	2191
TDE2405	NC_002967	complement(2430806..2432140)	2539	337.05	355.53	1335	2740707	2539	2539
msrA	NC_002967	complement(744571..745524)	1812	336.6	355.07	954	2740616	1812	1812
TDE1884	NC_002967	complement(1905964..1906947)	1869	336.61	355.07	984	2739113	1869	1869
galE	NC_002967	complement(1805611..1806630)	1935	336.19	354.63	1020	2740598	1935	1935
TDE2492	NC_002967	complement(2515599..2516504)	1716	335.66	354.07	906	2741465	1716	1716
TDE0664	NC_002967	698520..699788	2401	335.31	353.7	1269	2739212	2401	2401
purM	NC_002967	complement(1300578..1301678)	2082	335.12	353.5	1101	2740559	2082	2082
TDE1045	NC_002967	1073380..1073799	792	334.18	352.51	420	2741319	792	792
TDE0153	NC_002967	complement(174578..176275)	3199	333.88	352.19	1698	2741741	3199	3199
TDE0841	NC_002967	complement(861026..861688)	1248	333.59	351.88	663	2739618	1248	1248
TDE0022	NC_002967	28012..28581	1069	332.36	350.59	570	2741637	1069	1069
TDE1422	NC_002967	1465885..1466910	1920	331.64	349.83	1026	2739699	1920	1920
TDE1429	NC_002967	1472584..1473567	1841	331.56	349.75	984	2739706	1841	1841
TDE2152	NC_002967	complement(2188894..2189193)	561	331.4	349.58	300	2739138	561	561
TDE2753	NC_002967	complement(2809648..2810739)	2037	330.58	348.71	1092	2740720	2037	2037
accC	NC_002967	complement(630123..631442)	2461	330.41	348.53	1320	2741554	2461	2461
TDE1510	NC_002967	1557320..1558588	2362	329.86	347.95	1269	2739716	2362	2362
TDE1592	NC_002967	1639631..1641283	3071	329.24	347.3	1653	2739789	3071	3071
flgG	NC_002967	1031401..1032195	1476	329.02	347.07	795	2740987	1476	1476
TDE2598	NC_002967	complement(2632809..2633420)	1133	328.09	346.08	612	2741302	1133	1133
hutH	NC_002967	626590..628113	2820	327.92	345.91	1524	2741551	2820	2820
TDE0597	NC_002967	complement(636109..637302)	2202	326.83	344.76	1194	2741560	2202	2202
TDE1540	NC_002967	1584562..1585008	823	326.29	344.18	447	2740902	823	823
TDE2636	NC_002967	2676210..2676809	1103	325.79	343.66	600	2740810	1103	1103
TDE0955	NC_002967	978982..979590	1118	325.34	343.18	609	2740763	1118	1118
TDE2252	NC_002967	2290936..2291133	363	324.9	342.72	198	2741357	363	363
TDE0754	NC_002967	793962..794567	1110	324.61	342.41	606	2739873	1110	1110
TDE1546	NC_002967	1589069..1591264	4022	324.58	342.38	2196	2740908	4022	4022
TDE1496	NC_002967	1540425..1543367	5388	324.45	342.24	2943	2739897	5388	5388
TDE0016	NC_002967	20597..21922	2426	324.23	342.02	1326	2741631	2426	2426
TDE2528	NC_002967	complement(2556310..2557002)	1267	324.01	341.78	693	2739040	1267	1267
arcB	NC_002967	complement(2810851..2811870)	1863	323.68	341.44	1020	2740721	1863	1863
TDE2106	NC_002967	complement(2131543..2131830)	525	323.05	340.77	288	2740345	525	525
TDE1661	NC_002967	1715542..1715970	782	323.04	340.76	429	2739002	782	782
TDE0264	NC_002967	complement(297111..297377)	486	322.58	340.27	267	2741248	486	486
TDE2193	NC_002967	complement(2229353..2229850)	906	322.41	340.09	498	2740215	906	906
tyrS	NC_002967	complement(881968..883188)	2213	321.2	338.82	1221	2741372	2213	2213
TDE0389	NC_002967	440148..441386	2241	320.54	338.12	1239	2740321	2241	2241
TDE0026	NC_002967	complement(31916..33106)	2153	320.36	337.93	1191	2741641	2153	2153
prfB	NC_002967	complement(2075020..2076142)	2027	319.88	337.42	1123	2740640	2027	2027
pfk	NC_002967	complement(71425..72741)	2377	319.85	337.4	1317	2741679	2377	2377
TDE2611	NC_002967	2652120..2654339	3996	318.99	336.49	2220	2740785	3996	3996
cobT	NC_002967	900114..901196	1946	318.44	335.9	1083	2740927	1946	1946
TDE1545	NC_002967	1588470..1589072	1076	316.23	333.58	603	2740907	1076	1076
TDE0755	NC_002967	complement(794623..796098)	2633	316.14	333.48	1476	2739874	2633	2633
TDE1618	NC_002967	1665440..1666276	1486	314.63	331.89	837	2740859	1486	1486
TDE1404	NC_002967	complement(1446598..1447917)	2343	314.56	331.82	1320	2741271	2343	2343
TDE1696	NC_002967	complement(1754110..1755591)	2627	314.14	331.37	1482	2740868	2627	2627
gyrA	NC_002967	complement(324310..326757)	4334	313.75	330.96	2448	2740282	4334	4334
TDE0489	NC_002967	complement(545246..546145)	1592	313.48	330.67	900	2741394	1592	1592
frr	NC_002967	complement(2382036..2382593)	986	313.15	330.33	558	2739440	986	986
TDE2726	NC_002967	complement(2783291..2784259)	1712	313.1	330.28	969	2740945	1712	1712
TDE0228	NC_002967	complement(259701..260693)	1754	313.03	330.2	993	2739080	1754	1754
cheR	NC_002967	682084..682899	1441	312.96	330.12	816	2740478	1441	1441
TDE1332	NC_002967	1368182..1369138	1690	312.96	330.12	957	2741066	1690	1690
TDE0065	NC_002967	complement(72912..73436)	926	312.58	329.72	525	2741680	926	926
TDE0631	NC_002967	665435..667561	3747	312.19	329.32	2127	2739356	3747	3747
TDE0833	NC_002967	853132..854157	1807	312.12	329.24	1026	2739517	1807	1807
TDE2341	NC_002967	complement(2377956..2379308)	2381	311.87	328.97	1353	2739436	2381	2381
flgC	NC_002967	1245957..1246412	802	311.69	328.78	456	2740107	802	802
TDE0846	NC_002967	868763..870925	3798	311.18	328.24	2163	2739623	3798	3798
fliD	NC_002967	complement(1518847..1520805)	3437	310.92	327.98	1959	2741587	3437	3437
TDE2051	NC_002967	complement(2080080..2080388)	542	310.85	327.9	309	2740645	542	542
recR	NC_002967	1592280..1592867	1030	310.43	327.46	588	2740911	1030	1030
TDE2322	NC_002967	complement(2357424..2357900)	834	309.85	326.85	477	2739417	834	834
recN	NC_002967	complement(1337521..1339206)	2942	309.24	326.2	1686	2741055	2942	2942
TDE2081	NC_002967	2111669..2112589	1606	309.03	325.98	921	2741208	1606	1606
TDE2133	NC_002967	complement(2163619..2164413)	1384	308.52	325.44	795	2739392	1384	1384
TDE1269	NC_002967	complement(1303923..1304612)	1201	308.46	325.38	690	2740562	1201	1201
TDE0940	NC_002967	963276..963695	731	308.44	325.36	420	2740973	731	731
TDE2661	NC_002967	complement(2697614..2697862)	432	307.46	324.33	249	2741106	432	432
TDE1446	NC_002967	1492110..1492739	1093	307.46	324.32	630	2741409	1093	1093
pgk	NC_002967	complement(1769593..1770852)	2182	306.9	323.73	1260	2740887	2182	2182
TDE1471	NC_002967	complement(1518235..1518837)	1044	306.83	323.66	603	2741586	1044	1044
miaA	NC_002967	1492752..1493648	1550	306.23	323.03	897	2741410	1550	1550
TDE2316	NC_002967	2353220..2354038	1414	305.97	322.75	819	2740281	1414	1414
TDE0705	NC_002967	complement(739429..740358)	1601	305.08	321.82	930	2739827	1601	1601
galM	NC_002967	1396835..1397890	1814	304.43	321.12	1056	2739458	1814	1814
TDE1852	NC_002967	complement(1881204..1881956)	1293	304.31	321	753	2740041	1293	1293
TDE2219	NC_002967	complement(2259051..2260736)	2891	303.88	320.55	1686	2739495	2891	2891
TDE1713	NC_002967	complement(1768100..1768558)	787	303.86	320.52	459	2740885	787	787
TDE1479	NC_002967	complement(1524181..1525182)	1716	303.5	320.15	1002	2741594	1716	1716
TDE1431	NC_002967	1474534..1476030	2563	303.41	320.06	1497	2739708	2563	2563
TDE2271	NC_002967	complement(2308571..2309155)	1001	303.24	319.87	585	2740021	1001	1001
TDE1428	NC_002967	1471247..1472587	2291	302.77	319.37	1341	2739705	2291	2291
TDE2566	NC_002967	complement(2591422..2594277)	4864	301.82	318.37	2856	2739931	4864	4864
map	NC_002967	1787993..1788739	1269	301.06	317.57	747	2739191	1269	1269
TDE1433	NC_002967	1477340..1478362	1724	298.66	315.04	1023	2739710	1724	1724
accD	NC_002967	complement(629155..629946)	1334	298.5	314.87	792	2741553	1334	1334
TDE1128	NC_002967	1160676..1161845	1967	297.94	314.28	1170	2739544	1967	1967
coaD	NC_002967	1418221..1418703	805	295.36	311.56	483	2741136	805	805
TDE2671	NC_002967	complement(2708233..2710182)	3246	295	311.18	1950	2741116	3246	3246
TDE0419	NC_002967	471063..472346	2134	294.54	310.69	1284	2739060	2134	2134
TDE2104	NC_002967	complement(2128615..2131173)	4240	293.63	309.74	2559	2740343	4240	4240
TDE0167	NC_002967	complement(195963..196664)	1162	293.34	309.43	702	2739600	1162	1162
accB	NC_002967	complement(631453..632028)	953	293.21	309.29	576	2741555	953	953
TDE0117	NC_002967	135753..136667	1505	291.49	307.48	915	2741732	1505	1505
TDE2647	NC_002967	complement(2686092..2687087)	1637	291.27	307.25	996	2741092	1637	1637
TDE2371	NC_002967	2403723..2404556	1370	291.11	307.08	834	2739980	1370	1370
TDE0168	NC_002967	complement(196757..197158)	660	290.96	306.91	402	2739520	660	660
lepA	NC_002967	complement(1912302..1914107)	2965	290.95	306.91	1806	2739122	2965	2965
TDE0832	NC_002967	852689..853135	731	289.81	305.71	447	2739516	731	731
TDE2682	NC_002967	complement(2721478..2723448)	3220	289.52	305.4	1971	2739269	3220	3220
TDE1619	NC_002967	1666269..1666658	637	289.46	305.33	390	2740860	637	637
TDE2465	NC_002967	complement(2489481..2489741)	424	287.9	303.69	261	2739650	424	424
TDE2178	NC_002967	complement(2206773..2208848)	3371	287.77	303.55	2076	2740200	3371	3371
TDE1271	NC_002967	complement(1305119..1306090)	1578	287.71	303.49	972	2740564	1578	1578
TDE2748	NC_002967	2805248..2805706	745	287.64	303.42	459	2740715	745	745
nrdD	NC_002967	1366008..1368134	3445	287.03	302.78	2127	2741065	3445	3445
TDE0068	NC_002967	75437..76672	2000	286.76	302.49	1236	2741683	2000	2000
TDE1185	NC_002967	complement(1211687..1213063)	2224	286.23	301.93	1377	2740082	2224	2224
ddl	NC_002967	2414439..2415545	1785	285.76	301.43	1107	2740687	1785	1785
TDE2148	NC_002967	complement(2184687..2186036)	2174	285.39	301.04	1350	2739134	2174	2174
TDE1985	NC_002967	complement(1997645..2000419)	4466	285.21	300.85	2775	2740438	4466	4466
TDE1245	NC_002967	complement(1277995..1278984)	1589	284.44	300.05	990	2741421	1589	1589
TDE1274	NC_002967	complement(1308733..1309650)	1472	284.17	299.75	918	2740567	1472	1472
TDE1848	NC_002967	complement(1875987..1877444)	2337	284.06	299.64	1458	2740037	2337	2337
TDE1986	NC_002967	complement(2000373..2002283)	3061	283.87	299.43	1911	2740439	3061	3061
TDE1174	NC_002967	complement(1202741..1203490)	1201	283.79	299.35	750	2740071	1201	1201
TDE0112	NC_002967	132184..132744	898	283.68	299.24	561	2741727	898	898
TDE2533	NC_002967	2559104..2560300	1915	283.52	299.07	1197	2739045	1915	1915
TDE2296	NC_002967	complement(2334373..2336427)	3287	283.46	299.01	2055	2740261	3287	3287
TDE0118	NC_002967	complement(136664..137137)	757	283.03	298.55	474	2741733	757	757
TDE1851	NC_002967	complement(1879667..1881187)	2427	282.78	298.29	1521	2740040	2427	2427
TDE1989	NC_002967	complement(2005675..2006433)	1211	282.76	298.26	759	2740442	1211	1211
TDE1300	NC_002967	complement(1336700..1337509)	1292	282.67	298.18	810	2741054	1292	1292
hprA	NC_002967	complement(1663845..1664813)	1545	282.56	298.06	969	2740857	1545	1545
mraW	NC_002967	1230532..1231479	1508	281.9	297.37	948	2741159	1508	1508
tmk	NC_002967	complement(2633424..2634053)	999	281.02	296.43	630	2741303	999	999
TDE1979	NC_002967	complement(1991845..1992075)	366	280.79	296.19	231	2741542	366	366
TDE1577	NC_002967	1624649..1625506	1358	280.49	295.88	858	2739774	1358	1358
TDE1334	NC_002967	1370284..1370934	1030	280.39	295.77	651	2741068	1030	1030
TDE0839	NC_002967	complement(858724..859431)	1120	280.35	295.72	708	2739616	1120	1120
TDE2586	NC_002967	complement(2620341..2622179)	2909	280.33	295.71	1839	2741290	2909	2909
pyk	NC_002967	2561032..2562447	2235	279.72	295.06	1416	2739047	2235	2235
TDE1092	NC_002967	complement(1123896..1127255)	5296	279.33	294.65	3360	2740222	5296	5296
TDE2149	NC_002967	complement(2186055..2187383)	2093	279.1	294.4	1329	2739135	2093	2093
TDE1186	NC_002967	complement(1213075..1213575)	788	278.74	294.03	501	2740083	788	788
TDE1436	NC_002967	1479600..1482350	4299	276.94	292.13	2751	2741399	4299	4299
TDE2222	NC_002967	2263878..2264762	1381	276.54	291.71	885	2739498	1381	1381
ffh	NC_002967	complement(2116322..2117653)	2076	276.21	291.36	1332	2740328	2076	2076
TDE0063	NC_002967	69854..71389	2391	275.87	291	1536	2741678	2391	2391
TDE1984	NC_002967	complement(1996444..1997655)	1880	274.89	289.97	1212	2740437	1880	1880
TDE2716	NC_002967	2773335..2773991	1017	274.32	289.37	657	2740935	1017	1017
TDE0004	NC_002967	4383..5057	1044	274.1	289.13	675	2741618	1044	1044
TDE1333	NC_002967	1369144..1370208	1636	272.23	287.17	1065	2741067	1636	1636
TDE1498	NC_002967	1543809..1545314	2313	272.18	287.11	1506	2739899	2313	2313
TDE0332	NC_002967	371080..371706	961	271.62	286.52	627	2741548	961	961
pyrG	NC_002967	2729561..2731171	2466	271.27	286.15	1611	2739279	2466	2466
TDE1430	NC_002967	1473570..1474571	1533	271.13	286.01	1002	2739707	1533	1533
TDE1327	NC_002967	complement(1361879..1363039)	1775	270.94	285.8	1161	2741061	1775	1775
dxs	NC_002967	complement(1926966..1928927)	2978	268.99	283.74	1962	2740408	2978	2978
TDE1348	NC_002967	1388473..1389408	1420	268.86	283.6	936	2739449	1420	1420
TDE1588	NC_002967	1635953..1637026	1629	268.8	283.54	1074	2739785	1629	1629
infA	NC_002967	complement(2115558..2115776)	332	268.66	283.4	219	2740326	332	332
TDE0983	NC_002967	1008576..1009599	1548	267.9	282.6	1024	2740555	1548	1548
fabG	NC_002967	complement(637448..638191)	1124	267.73	282.42	744	2741561	1124	1124
TDE1123	NC_002967	complement(1153827..1155512)	2544	267.4	282.07	1686	2739539	2544	2544
TDE1231	NC_002967	complement(1263569..1265293)	2602	267.32	281.98	1725	2741173	2602	2602
TDE0632	NC_002967	667571..667894	488	266.92	281.56	324	2739357	488	488
TDE1432	NC_002967	1476018..1477337	1985	266.5	281.12	1320	2739709	1985	1985
guaB	NC_002967	2702157..2703671	2273	265.89	280.47	1515	2741110	2273	2273
TDE0021	NC_002967	26954..27955	1502	265.65	280.22	1002	2741636	1502	1502
TDE1398	NC_002967	1437332..1439518	3274	265.3	279.85	2187	2741265	3274	3274
ftsZ	NC_002967	1236443..1237726	1921	265.14	279.68	1284	2741165	1921	1921
TDE1636	NC_002967	complement(1683607..1686045)	3646	264.92	279.45	2439	2739745	3646	3646
TDE0098	NC_002967	complement(114932..115651)	1076	264.84	279.37	720	2741713	1076	1076
TDE0863	NC_002967	884666..885349	1022	264.79	279.32	684	2741374	1022	1022
sufC	NC_002967	703693..704433	1099	262.84	277.25	741	2739214	1099	1099
proS	NC_002967	2261025..2262812	2651	262.76	277.17	1788	2739496	2651	2651
TDE2065	NC_002967	complement(2091606..2091869)	391	262.47	276.87	264	2741192	391	391
TDE1656	NC_002967	complement(1705649..1707310)	2461	262.42	276.81	1662	2738997	2461	2461
TDE1689	NC_002967	complement(1745897..1746655)	1123	262.21	276.59	759	2740144	1123	1123
TDE1468	NC_002967	complement(1516770..1517426)	972	262.19	276.57	657	2741583	972	972
TDE1241	NC_002967	1272409..1274712	3392	260.91	275.22	2304	2741183	3392	3392
rpmH	NC_002967	complement(2426262..2426417)	229	260.15	274.42	156	2740702	229	229
TDE1965	NC_002967	complement(1978985..1980241)	1844	259.98	274.24	1257	2741528	1844	1844
TDE1544	NC_002967	1587294..1588406	1632	259.86	274.11	1113	2740906	1632	1632
TDE1806	NC_002967	complement(1843280..1843552)	400	259.66	273.9	273	2739236	400	400
TDE1887	NC_002967	complement(1908582..1909223)	936	258.37	272.55	642	2739116	936	936
TDE0174	NC_002967	206674..208110	2093	258.12	272.28	1437	2739347	2093	2093
TDE0823	NC_002967	844881..845312	628	257.62	271.75	432	2739507	628	628
TDE0027	NC_002967	complement(33093..34076)	1430	257.54	271.67	984	2741642	1430	1430
TDE2151	NC_002967	complement(2188430..2188897)	680	257.5	271.62	468	2739137	680	680
TDE0003	NC_002967	3623..4342	1046	257.46	271.58	720	2741617	1046	1046
TDE1707	NC_002967	complement(1762865..1763281)	605	257.12	271.22	417	2740879	605	605
TDE1270	NC_002967	complement(1304667..1305101)	631	257.07	271.17	435	2740563	631	631
TDE0446	NC_002967	501409..502908	2175	256.97	271.06	1500	2740428	2175	2175
tkt	NC_002967	1342603..1344630	2929	255.95	269.99	2028	2739566	2929	2929
TDE1088	NC_002967	complement(1119365..1120045)	982	255.55	269.57	681	2739100	982	982
xseB	NC_002967	2092046..2092282	341	254.99	268.97	237	2741193	341	341
TDE0039	NC_002967	complement(44579..45763)	1700	254.24	268.18	1185	2741654	190	1700
TDE0166	NC_002967	complement(195140..195961)	1179	254.19	268.13	822	2739599	1179	1179
prtB	NC_002967	complement(387163..387987)	1183	254.12	268.06	825	2741242	1183	1183
TDE2109	NC_002967	complement(2133665..2135377)	2455	253.98	267.91	1713	2740348	2455	2455
TDE2518	NC_002967	complement(2543965..2544795)	1190	253.78	267.7	831	2739030	1190	1190
lspA	NC_002967	complement(2657236..2657757)	747	253.61	267.52	522	2740789	747	747
TDE0857	NC_002967	878453..879658	1725	253.48	267.39	1206	2741368	1725	1725
fabF	NC_002967	complement(43126..44361)	1767	253.35	267.25	1236	2741653	1767	1767
flhF	NC_002967	complement(2725875..2727215)	1915	253.08	266.96	1341	2739273	1915	1915
TDE1019	NC_002967	complement(1049792..1051639)	2635	252.69	266.55	1848	2740999	2635	2635
fusA-1	NC_002967	313762..315813	2915	251.75	265.56	2052	2741602	2915	2915
TDE0986	NC_002967	1013201..1014181	1392	251.47	265.26	981	2739063	1392	1392
rbfA	NC_002967	complement(1137891..1138289)	566	251.39	265.18	399	2740235	566	566
TDE0752	NC_002967	791493..793322	2592	251.01	264.78	1830	2739871	2592	2592
purN	NC_002967	complement(1917615..1918199)	828	250.83	264.59	585	2739126	828	828
TDE1403	NC_002967	complement(1444590..1446593)	2834	250.62	264.36	2004	2741270	2834	2834
TDE2118	NC_002967	complement(2149244..2151355)	2985	250.47	264.21	2112	2739377	2985	2985
TDE1295	NC_002967	complement(1332424..1333377)	1347	250.22	263.95	954	2741049	1347	1347
TDE1438	NC_002967	1483380..1484450	1512	250.19	263.91	1071	2741401	1512	1512
TDE2536	NC_002967	2562460..2563401	1327	249.65	263.34	942	2739048	1327	1327
tlyC	NC_002967	1275175..1275951	1094	249.52	263.21	777	2741185	1094	1094
dnaJ	NC_002967	662727..663908	1663	249.34	263.01	1182	2739354	1663	1663
TDE1352	NC_002967	1391840..1393693	2607	249.2	262.86	1854	2739453	2607	2607
TDE2463	NC_002967	2488630..2489253	876	248.79	262.43	624	2739648	876	876
TDE1078	NC_002967	1109879..1111105	1721	248.57	262.2	1227	2739090	1721	1721
TDE2246	NC_002967	2286272..2286514	340	247.96	261.56	243	2741351	340	340
TDE0952	NC_002967	975462..977006	2157	247.42	260.99	1545	2740760	2157	2157
TDE1954	NC_002967	1969926..1970180	356	247.41	260.98	255	2741517	356	356
TDE2784	NC_002967	2836978..2838687	2386	247.28	260.84	1710	2739173	2386	2386
rfbA	NC_002967	1485493..1486368	1222	247.22	260.78	876	2741403	1222	1222
TDE1195	NC_002967	complement(1227724..1229781)	2869	247.06	260.61	2058	2741156	2869	2869
folD	NC_002967	complement(17848..18729)	1228	246.74	260.27	882	2741628	1228	1228
TDE0945	NC_002967	967268..968380	1549	246.64	260.17	1113	2740978	1549	1549
TDE1983	NC_002967	complement(1993466..1996429)	4119	246.28	259.78	2964	2740436	4119	4119
TDE2105	NC_002967	complement(2131296..2131574)	387	245.82	259.3	279	2740344	378	387
TDE0207	NC_002967	241742..243097	1879	245.57	259.04	1356	2739813	1879	1879
ychF	NC_002967	complement(335735..336841)	1529	244.78	258.2	1107	2741026	1529	1529
TDE0294	NC_002967	complement(323563..324300)	1018	244.46	257.86	738	2741385	1018	1018
TDE0984	NC_002967	1009614..1011113	2067	244.21	257.6	1500	2740556	2067	2067
fliQ	NC_002967	61445..61714	372	244.17	257.56	270	2741667	372	372
TDE2756	NC_002967	complement(2811988..2813607)	2232	244.17	257.56	1620	2740723	2232	2232
TDE1688	NC_002967	complement(1744181..1745881)	2343	244.11	257.49	1701	2740143	2343	2343
TDE1299	NC_002967	complement(1335507..1336703)	1648	243.99	257.37	1197	2741053	1648	1648
TDE2049	NC_002967	2078005..2079597	2192	243.86	257.23	1593	2740643	2192	2192
murA	NC_002967	complement(677092..678372)	1759	243.35	256.69	1281	2740472	1759	1759
TDE2691	NC_002967	2728978..2729406	589	243.31	256.66	429	2739278	589	589
TDE2091	NC_002967	2118853..2119686	1140	242.24	255.53	834	2740330	1140	1140
TDE2503	NC_002967	2527967..2529139	1601	241.88	255.15	1173	2741476	1601	1601
TDE0888	NC_002967	complement(904823..905065)	331	241.4	254.64	243	2739762	331	331
TDE1242	NC_002967	1274705..1275172	637	241.21	254.44	468	2741184	637	637
TDE2354	NC_002967	2390535..2390978	604	241.08	254.3	444	2739963	604	604
TDE0420	NC_002967	472358..473545	1611	240.32	253.5	1188	2739061	1611	1611
TDE0183	NC_002967	complement(216873..218681)	2452	240.21	253.39	1809	2741608	2452	2452
TDE1944	NC_002967	1960574..1961131	754	239.47	252.6	558	2740184	754	754
TDE1397	NC_002967	1436154..1437320	1576	239.33	252.46	1167	2741264	1576	1576
TDE1499	NC_002967	1545406..1546848	1948	239.24	252.36	1443	2739900	1948	1948
argS	NC_002967	995319..997091	2392	239.09	252.2	1773	2740543	2392	2392
TDE1849	NC_002967	complement(1877446..1878213)	1036	239.06	252.17	768	2740038	1036	1036
TDE1275	NC_002967	complement(1309660..1310613)	1286	238.89	252	954	2740568	1286	1286
TDE2182	NC_002967	complement(2213125..2215125)	2694	238.59	251.68	2001	2740204	2694	2694
TDE2077	NC_002967	complement(2106160..2106855)	935	238.07	251.13	696	2741204	935	935
TDE2367	NC_002967	2401220..2401864	864	237.39	250.41	645	2739976	864	864
TDE1746	NC_002967	complement(1799564..1800805)	1660	236.86	249.85	1242	2740591	1660	1660
TDE2117	NC_002967	2147946..2149235	1723	236.7	249.69	1290	2739376	1723	1723
TDE1541	NC_002967	1585038..1586000	1285	236.48	249.45	963	2740903	1285	1285
TDE2321	NC_002967	complement(2357038..2357391)	472	236.29	249.25	354	2739416	472	472
TDE0159	NC_002967	complement(186028..186505)	637	236.17	249.12	478	2741760	637	637
TDE1930	NC_002967	complement(1947522..1948646)	1497	235.82	248.75	1125	2740170	1497	1497
nrdF	NC_002967	complement(374210..375265)	1405	235.79	248.72	1056	2739334	1405	1405
clpB	NC_002967	complement(2362138..2364717)	3431	235.67	248.6	2580	2739422	3431	3431
TDE1909	NC_002967	complement(1926138..1926962)	1097	235.65	248.57	825	2740407	1097	1097
TDE0160	NC_002967	complement(187235..187786)	732	235.01	247.9	552	2741761	732	732
TDE0443	NC_002967	498078..499052	1292	234.84	247.72	975	2740425	1292	1292
TDE1310	NC_002967	1346102..1347400	1719	234.52	247.38	1299	2739568	1719	1719
lon	NC_002967	708078..710453	3137	233.98	246.81	2376	2739663	3137	3137
TDE2498	NC_002967	complement(2522284..2523051)	1011	233.29	246.09	768	2741471	1011	1011
TDE2184	NC_002967	2216002..2218182	2868	233.04	245.82	2181	2740206	2868	2868
TDE0460	NC_002967	complement(515364..516032)	879	232.85	245.62	669	2740757	879	879
TDE1612	NC_002967	1660689..1661750	1395	232.79	245.56	1062	2740853	1395	1395
purF	NC_002967	complement(2433734..2435197)	1918	232.18	244.91	1464	2740709	1918	1918
TDE1081	NC_002967	1112779..1113288	667	231.77	244.49	510	2739093	667	667
lysK	NC_002967	complement(2579137..2580723)	2075	231.71	244.42	1587	2739918	2075	2075
TDE2052	NC_002967	2080542..2081744	1572	231.58	244.28	1203	2740646	1572	1572
TDE1445	NC_002967	complement(1491169..1492017)	1109	231.49	244.19	849	2741408	1109	1109
fliS	NC_002967	complement(137148..137588)	575	231.07	243.74	441	2741734	575	575
TDE2712	NC_002967	2769148..2769675	688	230.92	243.59	528	2740931	688	688
TDE1919	NC_002967	complement(1938409..1939980)	2045	230.54	243.19	1572	2740417	2045	2045
TDE0532	NC_002967	575710..576012	394	230.44	243.08	303	2741751	394	394
TDE0017	NC_002967	complement(21998..23026)	1338	230.44	243.07	1029	2741632	1338	1338
TDE0849	NC_002967	871739..872389	846	230.3	242.93	651	2739626	846	846
TDE2676	NC_002967	2714425..2715738	1707	230.22	242.85	1314	2741121	1707	1707
TDE0725	NC_002967	763605..764780	1525	229.81	242.42	1176	2740089	1525	1525
TDE1940	NC_002967	complement(1955534..1956598)	1379	229.47	242.06	1065	2740180	1379	1379
TDE0209	NC_002967	244335..245621	1663	228.99	241.55	1287	2739366	1663	1663
trkH	NC_002967	105487..106929	1864	228.92	241.48	1443	2741703	1864	1864
gcp	NC_002967	2529141..2530157	1313	228.8	241.35	1017	2741477	1313	1313
TDE2737	NC_002967	2792010..2792750	956	228.64	241.18	741	2740956	956	956
uppS	NC_002967	complement(2381352..2382035)	882	228.52	241.05	684	2739439	882	882
TDE1883	NC_002967	complement(1905000..1905932)	1203	228.5	241.04	933	2739112	1203	1203
TDE2614	NC_002967	complement(2656108..2657223)	1437	228.19	240.71	1116	2740788	1437	1437
TDE0688	NC_002967	724312..725817	1937	227.94	240.44	1506	2740247	1937	1937
purD	NC_002967	complement(1301717..1303030)	1690	227.93	240.43	1314	2740560	1690	1690
TDE0796	NC_002967	820197..821006	1041	227.76	240.25	810	2740674	1041	1041
TDE1298	NC_002967	complement(1334872..1335405)	686	227.66	240.15	534	2741052	686	686
TDE2710	NC_002967	2766670..2768034	1752	227.46	239.94	1365	2739297	1752	1752
ispD	NC_002967	2328230..2328961	939	227.33	239.8	732	2740256	939	939
TDE0152	NC_002967	complement(173212..174567)	1739	227.27	239.74	1356	2740840	1739	1739
TDE1998	NC_002967	2015440..2017203	2262	227.25	239.71	1764	2740451	2262	2262
dmcA	NC_002967	complement(388140..390329)	2808	227.23	239.69	2190	2741243	2808	2808
TDE1396	NC_002967	1435801..1436187	496	227.13	239.59	387	2741263	496	496
TDE2735	NC_002967	2790294..2791676	1772	227.07	239.52	1383	2740954	1772	1772
obgE	NC_002967	complement(1802022..1803170)	1471	226.88	239.33	1149	2740593	1471	1471
cdd	NC_002967	1948670..1949080	526	226.81	239.25	411	2740171	526	526
TDE2243	NC_002967	complement(2282304..2283044)	948	226.73	239.16	741	2741348	948	948
TDE1465	NC_002967	1513704..1514405	898	226.7	239.13	702	2741580	898	898
TDE1091	NC_002967	complement(1123107..1123865)	970	226.49	238.91	759	2739103	970	970
TDE1926	NC_002967	1942635..1943723	1391	226.36	238.78	1089	2740166	1391	1391
TDE2284	NC_002967	complement(2321015..2321986)	1241	226.26	238.67	972	2740034	1241	1241
pyrF	NC_002967	2135469..2136371	1151	225.89	238.28	903	2740349	1151	1151
TDE0071	NC_002967	78742..80982	2856	225.85	238.24	2241	2741686	2856	2856
TDE1302	NC_002967	complement(1339303..1339734)	550	225.63	238	432	2741056	550	550
TDE0847	NC_002967	871034..871402	468	224.77	237.09	369	2739624	468	468
TDE2545	NC_002967	complement(2571260..2571904)	816	224.2	236.5	645	2739910	816	816
TDE2670	NC_002967	complement(2707057..2708124)	1351	224.18	236.47	1068	2741115	1351	1351
TDE1296	NC_002967	complement(1333554..1333844)	368	224.11	236.4	291	2741050	368	368
TDE1199	NC_002967	1231481..1231765	360	223.86	236.13	285	2741160	360	360
TDE1459	NC_002967	complement(1507862..1508797)	1182	223.8	236.07	936	2741574	1182	1182
xth	NC_002967	1788753..1789523	972	223.42	235.67	771	2739192	972	972
TDE2782	NC_002967	complement(2832576..2834366)	2251	222.74	234.95	1791	2739171	2251	2251
TDE2471	NC_002967	complement(2493954..2495036)	1359	222.38	234.58	1083	2739656	1359	1359
TDE2501	NC_002967	2524913..2525887	1220	221.75	233.91	975	2741474	1220	1220
TDE1439	NC_002967	1484456..1485445	1237	221.43	233.58	990	2741402	1237	1237
fliI	NC_002967	1250587..1252011	1778	221.12	233.25	1425	2740112	1778	1778
TDE1745	NC_002967	complement(1799205..1799564)	448	220.54	232.63	360	2740590	448	448
accA	NC_002967	complement(628217..629134)	1141	220.27	232.35	918	2741552	1141	1141
TDE1941	NC_002967	complement(1956595..1959375)	3456	220.23	232.31	2781	2740181	3456	3456
TDE2402	NC_002967	2427831..2428724	1110	220.04	232.11	894	2740704	1110	1110
TDE2038	NC_002967	complement(2067794..2068291)	618	219.92	231.98	498	2740632	618	618
TDE1726	NC_002967	1779686..1780828	1417	219.7	231.75	1143	2739184	1417	1417
TDE1443	NC_002967	complement(1488899..1489675)	963	219.64	231.69	777	2741406	963	963
ispG	NC_002967	complement(1299363..1300526)	1440	219.24	231.26	1164	2740558	1440	1440
glpK	NC_002967	complement(1933367..1934857)	1839	218.58	230.57	1491	2740414	1839	1839
TDE1309	NC_002967	1344675..1346102	1757	218.05	230.01	1428	2739567	1757	1757
TDE2491	NC_002967	complement(2514795..2515589)	971	216.45	228.32	795	2741464	971	971
TDE1550	NC_002967	1592887..1594569	2049	215.76	227.59	1683	2740912	2049	2049
TDE0708	NC_002967	744040..744555	628	215.68	227.51	516	2740615	628	628
mreC	NC_002967	1390467..1391330	1049	215.16	226.97	864	2739451	1049	1049
TDE2312	NC_002967	2348591..2349109	629	214.78	226.56	519	2740277	629	629
hisS	NC_002967	1487556..1488902	1632	214.71	226.49	1347	2741405	1632	1632
trkA	NC_002967	104079..105479	1694	214.28	226.03	1401	2741702	1694	1694
TDE0649	NC_002967	complement(684124..684453)	399	214.27	226.03	330	2740480	399	399
selB	NC_002967	1975429..1977201	2143	214.2	225.95	1773	2741526	2143	2143
TDE2048	NC_002967	2076551..2077954	1695	213.95	225.68	1404	2740642	1695	1695
TDE2469	NC_002967	complement(2491326..2492639)	1585	213.77	225.49	1314	2739654	1585	1585
topA	NC_002967	1240327..1242492	2609	213.46	225.17	2166	2740102	2609	2609
TDE0540	NC_002967	581604..582407	968	213.37	225.07	804	2740528	968	968
TDE0958	NC_002967	981180..982091	1098	213.36	225.06	912	2740766	1098	1098
TDE1789	NC_002967	complement(1827428..1827703)	332	213.18	224.87	276	2741233	332	332
mutS	NC_002967	2641616..2644291	3217	213.05	224.73	2676	2741307	3217	3217
TDE2761	NC_002967	complement(2815968..2816627)	793	212.93	224.61	660	2740728	793	793
TDE2002	NC_002967	complement(2021689..2022285)	717	212.84	224.51	597	2740455	717	717
fleN	NC_002967	complement(2724986..2725873)	1062	211.94	223.57	888	2739272	1062	1062
leuS	NC_002967	2374985..2377561	3075	211.47	223.06	2577	2739434	3075	3075
hslV	NC_002967	1243469..1244005	638	210.55	222.1	537	2740104	638	638
pepT	NC_002967	947987..949192	1432	210.43	221.97	1206	2740390	1432	1432
TDE0236	NC_002967	269297..269707	488	210.42	221.96	411	2739831	488	488
TDE0034	NC_002967	complement(40803..41540)	876	210.36	221.89	738	2741649	876	876
TDE2288	NC_002967	complement(2325252..2325734)	572	209.87	221.39	483	2740253	572	572
TDE2122	NC_002967	complement(2154816..2156000)	1402	209.67	221.17	1185	2739381	1402	1402
TDE1293	NC_002967	complement(1330711..1332093)	1635	209.51	221	1383	2741047	1635	1635
TDE1929	NC_002967	complement(1946664..1947521)	1012	209.03	220.49	858	2740169	1012	1012
TDE0493	NC_002967	complement(548671..549432)	898	208.85	220.3	762	2738978	898	898
nagB	NC_002967	complement(376385..377197)	958	208.83	220.28	813	2739336	958	958
TDE1401	NC_002967	1442505..1443128	735	208.74	220.19	624	2741268	735	735
gpsA	NC_002967	complement(2117653..2118726)	1262	208.24	219.66	1074	2740329	1262	1262
TDE0729	NC_002967	complement(768198..769214)	1194	208.06	219.47	1017	2740093	1194	1194
TDE1388	NC_002967	1427896..1428372	560	208.06	219.47	477	2741255	560	560
TDE0687	NC_002967	723814..724293	563	207.86	219.26	480	2740246	563	563
tdeIIIR	NC_002967	930613..931389	911	207.78	219.18	777	2739951	911	911
TDE0319	NC_002967	351600..352607	1181	207.63	219.02	1008	2739326	1181	1181
TDE1206	NC_002967	1238650..1239372	847	207.61	219	723	2740100	847	847
TDE2319	NC_002967	complement(2355925..2356410)	566	206.39	217.71	486	2739414	566	566
TDE0401	NC_002967	complement(451927..454320)	2787	206.31	217.63	2394	2739410	2787	2787
TDE0422	NC_002967	474826..476670	2143	205.84	217.13	1845	2739586	780	2143
TDE1886	NC_002967	complement(1907172..1908578)	1634	205.81	217.1	1407	2739115	1634	1634
TDE2356	NC_002967	2391229..2392158	1080	205.8	217.09	930	2739965	1080	1080
TDE1850	NC_002967	complement(1878317..1879651)	1550	205.76	217.05	1335	2740039	1550	1550
TDE0355	NC_002967	399145..399717	665	205.67	216.95	573	2740162	665	665
TDE2076	NC_002967	complement(2104620..2106098)	1716	205.62	216.89	1479	2741203	1716	1716
dnaA	NC_002967	complement(166..1575)	1633	205.25	216.5	1410	2741619	1633	1633
TDE0866	NC_002967	887754..888689	1082	204.86	216.1	936	2741377	1082	1082
TDE1877	NC_002967	complement(1897750..1898523)	893	204.47	215.68	774	2739106	893	893
deoD	NC_002967	517323..518024	809	204.23	215.43	702	2739217	809	809
TDE2305	NC_002967	2343792..2344244	522	204.21	215.41	453	2740270	522	522
TDE2739	NC_002967	2794813..2795229	480	203.99	215.18	417	2740958	480	480
TDE1533	NC_002967	1577254..1578717	1684	203.85	215.03	1464	2740895	1684	1684
TDE0644	NC_002967	complement(679929..680666)	848	203.63	214.8	738	2740475	848	848
TDE1977	NC_002967	1990218..1991408	1368	203.56	214.72	1191	2741540	1368	1368
[truncated: 1,889 more rows]

## Sheet: MT_2clean (paired)(GE)
RNA sequence data of the mutant strain, Experiment #2.
[truncated: 2,839 more rows]

[truncated: 1 more sheets: Statistics]
